# Supplementary material for: Early detection of SARS-CoV-2 variants using genomic surveillance: insights from aircraft wastewater and nasal swabs at Kigali International Airport, Rwanda
Source: IJID Reg. 2025 Jul 6;16:100678. doi: 10.1016/j.ijregi.2025.100678 (PMC12269423; doi:10.1016/j.ijregi.2025.100678)
Supplement: Supplementary file 1 [file mmc1.xlsx]

## Sheet: gisaid_hcov-19_2025_02_20_16
Accession ID	Collection date	Submission date	Location
EPI_ISL_19728233	2023-09-04	2025-02-15	Africa / Rwanda / Kigali
EPI_ISL_19728234	2023-09-30	2025-02-15	Africa / Rwanda / Kigali
EPI_ISL_19728235	2023-11-15	2025-02-15	Africa / Rwanda / Kigali
EPI_ISL_19728236	2023-10-27	2025-02-15	Africa / Rwanda / Kigali
EPI_ISL_19728237	2023-12-20	2025-02-15	Africa / Rwanda / Kigali
EPI_ISL_19728238	2023-12-06	2025-02-15	Africa / Rwanda / Kigali
EPI_ISL_19728239	2023-12-28	2025-02-15	Africa / Rwanda / Kigali
EPI_ISL_19728240	2023-12-13	2025-02-15	Africa / Rwanda / Kigali
EPI_ISL_19728241	2023-10-03	2025-02-15	Africa / Rwanda / Kigali
EPI_ISL_19728242	2023-12-16	2025-02-15	Africa / Rwanda / Kigali
EPI_ISL_19728243	2023-10-30	2025-02-15	Africa / Rwanda / Kigali
EPI_ISL_19728244	2023-11-05	2025-02-15	Africa / Rwanda / Kigali
EPI_ISL_19728245	2023-09-04	2025-02-15	Africa / Rwanda / Kigali
EPI_ISL_19728246	2023-09-17	2025-02-15	Africa / Rwanda / Kigali
EPI_ISL_19728247	2023-10-10	2025-02-15	Africa / Rwanda / Kigali
EPI_ISL_19728248	2023-11-06	2025-02-15	Africa / Rwanda / Kigali
EPI_ISL_19728249	2023-09-17	2025-02-15	Africa / Rwanda / Kigali
EPI_ISL_19728250	2023-10-16	2025-02-15	Africa / Rwanda / Kigali
EPI_ISL_19728251	2024-01-09	2025-02-15	Africa / Rwanda / Kigali
EPI_ISL_19728252	2023-09-14	2025-02-15	Africa / Rwanda / Kigali
EPI_ISL_19728253	2023-09-09	2025-02-15	Africa / Rwanda / Kigali
EPI_ISL_19728254	2023-12-17	2025-02-15	Africa / Rwanda / Kigali
EPI_ISL_19728255	2023-12-21	2025-02-15	Africa / Rwanda / Kigali
EPI_ISL_19728256	2023-07-19	2025-02-15	Africa / Rwanda / Kigali
EPI_ISL_19728257	2023-12-03	2025-02-15	Africa / Rwanda / Kigali
EPI_ISL_19728258	2023-12-10	2025-02-15	Africa / Rwanda / Kigali
EPI_ISL_19728259	2023-10-23	2025-02-15	Africa / Rwanda / Kigali
EPI_ISL_19728260	2023-08-03	2025-02-15	Africa / Rwanda / Kigali
EPI_ISL_19728261	2023-07-12	2025-02-15	Africa / Rwanda / Kigali
EPI_ISL_19728262	2023-10-17	2025-02-15	Africa / Rwanda / Kigali
EPI_ISL_19728263	2023-10-05	2025-02-15	Africa / Rwanda / Kigali
EPI_ISL_19728264	2023-12-24	2025-02-15	Africa / Rwanda / Kigali
EPI_ISL_19728265	2023-11-14	2025-02-15	Africa / Rwanda / Kigali
EPI_ISL_19728266	2023-11-01	2025-02-15	Africa / Rwanda / Kigali
EPI_ISL_19728267	2024-01-02	2025-02-15	Africa / Rwanda / Kigali
EPI_ISL_19728268	2024-01-08	2025-02-15	Africa / Rwanda / Kigali
EPI_ISL_19728269	2023-10-08	2025-02-15	Africa / Rwanda / Kigali
EPI_ISL_19728270	2023-07-21	2025-02-15	Africa / Rwanda / Kigali
EPI_ISL_19728271	2023-08-23	2025-02-15	Africa / Rwanda / Kigali
EPI_ISL_19728272	2023-12-21	2025-02-15	Africa / Rwanda / Kigali
EPI_ISL_19728273	2023-12-27	2025-02-15	Africa / Rwanda / Kigali
EPI_ISL_19728274	2023-11-05	2025-02-15	Africa / Rwanda / Kigali
EPI_ISL_19728275	2023-12-23	2025-02-15	Africa / Rwanda / Kigali
EPI_ISL_19728276	2023-10-03	2025-02-15	Africa / Rwanda / Kigali
EPI_ISL_19728277	2023-10-24	2025-02-15	Africa / Rwanda / Kigali
EPI_ISL_19728278	2023-08-16	2025-02-15	Africa / Rwanda / Kigali
EPI_ISL_19728279	2023-08-08	2025-02-15	Africa / Rwanda / Kigali
EPI_ISL_19728280	2023-08-16	2025-02-15	Africa / Rwanda / Kigali
EPI_ISL_19728281	2023-09-02	2025-02-15	Africa / Rwanda / Kigali
EPI_ISL_19728282	2023-11-08	2025-02-15	Africa / Rwanda / Kigali
EPI_ISL_19728283	2023-11-09	2025-02-15	Africa / Rwanda / Kigali
EPI_ISL_19728284	2023-11-04	2025-02-15	Africa / Rwanda / Kigali
EPI_ISL_19728285	2023-10-01	2025-02-15	Africa / Rwanda / Kigali
EPI_ISL_19728286	2023-10-02	2025-02-15	Africa / Rwanda / Kigali
EPI_ISL_19728287	2023-10-22	2025-02-15	Africa / Rwanda / Kigali
EPI_ISL_19728288	2023-10-27	2025-02-15	Africa / Rwanda / Kigali
EPI_ISL_19728289	2023-09-22	2025-02-15	Africa / Rwanda / Kigali
EPI_ISL_19728290	2023-09-02	2025-02-15	Africa / Rwanda / Kigali
EPI_ISL_19728291	2023-10-07	2025-02-15	Africa / Rwanda / Kigali
EPI_ISL_19728292	2023-08-08	2025-02-15	Africa / Rwanda / Kigali
EPI_ISL_19728293	2023-08-09	2025-02-15	Africa / Rwanda / Kigali
EPI_ISL_19728294	2023-07-28	2025-02-15	Africa / Rwanda / Kigali
EPI_ISL_19728295	2023-10-22	2025-02-15	Africa / Rwanda / Kigali
EPI_ISL_19728296	2023-07-19	2025-02-15	Africa / Rwanda / Kigali
EPI_ISL_19728297	2023-10-05	2025-02-15	Africa / Rwanda / Kigali
EPI_ISL_19728298	2023-12-11	2025-02-15	Africa / Rwanda / Kigali
EPI_ISL_19728299	2024-01-07	2025-02-15	Africa / Rwanda / Kigali
EPI_ISL_19728300	2023-07-26	2025-02-15	Africa / Rwanda / Kigali
EPI_ISL_19728301	2023-12-21	2025-02-15	Africa / Rwanda / Kigali
EPI_ISL_19728302	2023-10-08	2025-02-15	Africa / Rwanda / Kigali
EPI_ISL_19728303	2023-07-21	2025-02-15	Africa / Rwanda / Kigali
EPI_ISL_19728304	2023-10-30	2025-02-15	Africa / Rwanda / Kigali
EPI_ISL_19728305	2023-09-04	2025-02-15	Africa / Rwanda / Kigali
EPI_ISL_19728306	2023-12-26	2025-02-15	Africa / Rwanda / Kigali
EPI_ISL_19728307	2023-10-21	2025-02-15	Africa / Rwanda / Kigali
EPI_ISL_19728308	2023-09-11	2025-02-15	Africa / Rwanda / Kigali
EPI_ISL_19728309	2023-10-17	2025-02-15	Africa / Rwanda / Kigali
EPI_ISL_19728310	2023-10-31	2025-02-15	Africa / Rwanda / Kigali
EPI_ISL_19728311	2023-09-20	2025-02-15	Africa / Rwanda / Kigali
EPI_ISL_19728312	2023-08-27	2025-02-15	Africa / Rwanda / Kigali
EPI_ISL_19728313	2023-11-03	2025-02-15	Africa / Rwanda / Kigali
EPI_ISL_19728314	2023-08-05	2025-02-15	Africa / Rwanda / Kigali
EPI_ISL_19728315	2023-11-10	2025-02-15	Africa / Rwanda / Kigali
EPI_ISL_19728316	2023-11-07	2025-02-15	Africa / Rwanda / Kigali
EPI_ISL_19728317	2023-07-07	2025-02-15	Africa / Rwanda / Kigali
EPI_ISL_19728318	2023-09-28	2025-02-15	Africa / Rwanda / Kigali
EPI_ISL_19728319	2023-09-22	2025-02-15	Africa / Rwanda / Kigali
EPI_ISL_19728320	2023-09-20	2025-02-15	Africa / Rwanda / Kigali
EPI_ISL_19728321	2023-11-01	2025-02-15	Africa / Rwanda / Kigali
EPI_ISL_19728322	2023-10-24	2025-02-15	Africa / Rwanda / Kigali
EPI_ISL_19728323	2023-10-04	2025-02-15	Africa / Rwanda / Kigali
EPI_ISL_19728324	2023-08-28	2025-02-15	Africa / Rwanda / Kigali
EPI_ISL_19728325	2024-01-05	2025-02-15	Africa / Rwanda / Kigali
EPI_ISL_19728326	2023-09-22	2025-02-15	Africa / Rwanda / Kigali
EPI_ISL_19728327	2023-12-24	2025-02-15	Africa / Rwanda / Kigali
EPI_ISL_19728328	2023-12-29	2025-02-15	Africa / Rwanda / Kigali
EPI_ISL_19728329	2023-12-08	2025-02-15	Africa / Rwanda / Kigali
EPI_ISL_19728330	2023-11-17	2025-02-15	Africa / Rwanda / Kigali
EPI_ISL_19728331	2023-11-18	2025-02-15	Africa / Rwanda / Kigali
EPI_ISL_19728332	2024-01-21	2025-02-15	Africa / Rwanda / Kigali
EPI_ISL_19728333	2024-01-13	2025-02-15	Africa / Rwanda / Kigali
EPI_ISL_19728334	2024-01-18	2025-02-15	Africa / Rwanda / Kigali
EPI_ISL_19728335	2024-01-12	2025-02-15	Africa / Rwanda / Kigali
EPI_ISL_19728336	2024-01-16	2025-02-15	Africa / Rwanda / Kigali
EPI_ISL_19728337	2024-01-11	2025-02-15	Africa / Rwanda / Kigali
EPI_ISL_19728338	2023-11-21	2025-02-15	Africa / Rwanda / Kigali
EPI_ISL_19728339	2024-01-21	2025-02-15	Africa / Rwanda / Kigali
EPI_ISL_19728340	2024-01-15	2025-02-15	Africa / Rwanda / Kigali
EPI_ISL_19728341	2024-01-22	2025-02-15	Africa / Rwanda / Kigali
EPI_ISL_19728342	2023-11-26	2025-02-15	Africa / Rwanda / Kigali
EPI_ISL_19728343	2024-01-21	2025-02-15	Africa / Rwanda / Kigali
EPI_ISL_19728344	2023-11-20	2025-02-15	Africa / Rwanda / Kigali
EPI_ISL_19728345	2023-11-17	2025-02-15	Africa / Rwanda / Kigali
EPI_ISL_19728346	2024-01-19	2025-02-15	Africa / Rwanda / Kigali
EPI_ISL_19728347	2023-11-24	2025-02-15	Africa / Rwanda / Kigali
EPI_ISL_19728348	2023-12-02	2025-02-15	Africa / Rwanda / Kigali
EPI_ISL_19728349	2024-01-16	2025-02-15	Africa / Rwanda / Kigali
EPI_ISL_19728350	2023-10-16	2025-02-15	Africa / Rwanda / Kigali
EPI_ISL_19728351	2024-01-14	2025-02-15	Africa / Rwanda / Kigali
EPI_ISL_19728352	2023-11-19	2025-02-15	Africa / Rwanda / Kigali
EPI_ISL_19728353	2023-11-24	2025-02-15	Africa / Rwanda / Kigali
EPI_ISL_19728354	2023-11-17	2025-02-15	Africa / Rwanda / Kigali
EPI_ISL_19728355	2024-01-12	2025-02-15	Africa / Rwanda / Kigali
EPI_ISL_19728356	2024-01-20	2025-02-15	Africa / Rwanda / Kigali
EPI_ISL_19728357	2024-01-11	2025-02-15	Africa / Rwanda / Kigali
EPI_ISL_19728358	2024-01-15	2025-02-15	Africa / Rwanda / Kigali
EPI_ISL_19728359	2023-11-20	2025-02-15	Africa / Rwanda / Kigali
EPI_ISL_19728360	2024-01-17	2025-02-15	Africa / Rwanda / Kigali
EPI_ISL_19728361	2024-01-21	2025-02-15	Africa / Rwanda / Kigali
EPI_ISL_19728362	2024-01-12	2025-02-15	Africa / Rwanda / Kigali
EPI_ISL_19728363	2024-01-18	2025-02-15	Africa / Rwanda / Kigali
EPI_ISL_19728364	2023-11-21	2025-02-15	Africa / Rwanda / Kigali
EPI_ISL_19728365	2024-01-14	2025-02-15	Africa / Rwanda / Kigali
EPI_ISL_19728366	2024-01-17	2025-02-15	Africa / Rwanda / Kigali
EPI_ISL_19730598	2023-11-08	2025-02-15	Africa / Rwanda / Kigali
EPI_ISL_19730599	2023-10-25	2025-02-15	Africa / Rwanda / Kigali
EPI_ISL_19730600	2023-10-22	2025-02-15	Africa / Rwanda / Kigali
EPI_ISL_19730601	2023-10-02	2025-02-15	Africa / Rwanda / Kigali
EPI_ISL_19730602	2023-10-19	2025-02-15	Africa / Rwanda / Kigali
EPI_ISL_19730603	2023-08-28	2025-02-15	Africa / Rwanda / Kigali
EPI_ISL_19730604	2023-09-21	2025-02-15	Africa / Rwanda / Kigali
EPI_ISL_19730605	2023-08-18	2025-02-15	Africa / Rwanda / Kigali
EPI_ISL_19730606	2023-10-04	2025-02-15	Africa / Rwanda / Kigali
EPI_ISL_19730607	2023-08-18	2025-02-15	Africa / Rwanda / Kigali
EPI_ISL_19730608	2024-01-09	2025-02-15	Africa / Rwanda / Kigali
EPI_ISL_19730609	2023-10-01	2025-02-15	Africa / Rwanda / Kigali
EPI_ISL_19730610	2023-08-08	2025-02-15	Africa / Rwanda / Kigali
EPI_ISL_19730611	2023-09-24	2025-02-15	Africa / Rwanda / Kigali
EPI_ISL_19730612	2023-08-12	2025-02-15	Africa / Rwanda / Kigali
EPI_ISL_19730613	2023-10-16	2025-02-15	Africa / Rwanda / Kigali
EPI_ISL_19730614	2023-10-12	2025-02-15	Africa / Rwanda / Kigali
EPI_ISL_19730615	2023-08-09	2025-02-15	Africa / Rwanda / Kigali
EPI_ISL_19730616	2023-10-02	2025-02-15	Africa / Rwanda / Kigali
EPI_ISL_19730617	2023-08-31	2025-02-15	Africa / Rwanda / Kigali
EPI_ISL_19730618	2023-07-24	2025-02-15	Africa / Rwanda / Kigali
EPI_ISL_19730619	2023-07-24	2025-02-15	Africa / Rwanda / Kigali
EPI_ISL_19730620	2023-08-09	2025-02-15	Africa / Rwanda / Kigali
EPI_ISL_19730621	2023-08-21	2025-02-15	Africa / Rwanda / Kigali
EPI_ISL_19730622	2023-07-05	2025-02-15	Africa / Rwanda / Kigali
EPI_ISL_19730623	2023-08-03	2025-02-15	Africa / Rwanda / Kigali
EPI_ISL_19730624	2023-08-27	2025-02-15	Africa / Rwanda / Kigali
EPI_ISL_19730625	2023-12-03	2025-02-15	Africa / Rwanda / Kigali
EPI_ISL_19730626	2023-11-30	2025-02-15	Africa / Rwanda / Kigali
EPI_ISL_19730627	2023-11-29	2025-02-15	Africa / Rwanda / Kigali
EPI_ISL_19730628	2023-12-02	2025-02-15	Africa / Rwanda / Kigali
EPI_ISL_19730629	2023-11-26	2025-02-15	Africa / Rwanda / Kigali
EPI_ISL_19730630	2023-11-18	2025-02-15	Africa / Rwanda / Kigali
EPI_ISL_19730631	2023-11-28	2025-02-15	Africa / Rwanda / Kigali
EPI_ISL_19730632	2023-12-03	2025-02-15	Africa / Rwanda / Kigali
EPI_ISL_19730633	2023-11-28	2025-02-15	Africa / Rwanda / Kigali
EPI_ISL_19730634	2023-11-30	2025-02-15	Africa / Rwanda / Kigali
EPI_ISL_19730635	2023-12-02	2025-02-15	Africa / Rwanda / Kigali
EPI_ISL_19730636	2023-11-27	2025-02-15	Africa / Rwanda / Kigali
EPI_ISL_19730637	2024-01-14	2025-02-15	Africa / Rwanda / Kigali
EPI_ISL_19730638	2023-11-28	2025-02-15	Africa / Rwanda / Kigali
EPI_ISL_19730639	2024-01-17	2025-02-15	Africa / Rwanda / Kigali
