# Supplementary material for: Early detection of SARS-CoV-2 variants using genomic surveillance: insights from aircraft wastewater and nasal swabs at Kigali International Airport, Rwanda
Source: IJID Reg. 2025 Jul 6;16:100678. doi: 10.1016/j.ijregi.2025.100678 (PMC12269423; doi:10.1016/j.ijregi.2025.100678)
Supplement: Supplementary file 6 [file mmc6.xlsx]

## Sheet: 1725471515083.metadata
strain	virus	gisaid_epi_isl	collection_date	region	country	division	location	region_exposure	country_exposure	division_exposure	segment	length	host	age	sex	originating_lab	submitting_lab	authors	date_submitted
hCoV-19/Ireland/D-SVUH-FAX24627-022/2023	betacoronavirus	EPI_ISL_18356702	2023-09-30	Europe	Ireland	Dublin		Europe	Ireland	Dublin	genome	29649	Human	57	Male	St. Vincent's Microbiology	St. Vincent's Microbiology	Eric Brown, Deirdre Keating, Róisín Duffy, Katherine Dever, Abigail Salmon, Sinead McDermott	2023-10-06
hCoV-19/England/CLIMB-CM7YJI3Q/2023	betacoronavirus	EPI_ISL_18366699	2023-09-26	Europe	United Kingdom	England		Europe	United Kingdom	England	genome	29762	Human	unknown	unknown	Respiratory Virus Unit, Microbiology Services Colindale, Public Health England	UK Health Security Agency (UKHSA)	PHE Covid Sequencing Team	2023-10-10
hCoV-19/USA/NC-CDC-LC1063242/2023	betacoronavirus	EPI_ISL_18369238	2023-09-29	North America	USA	North Carolina		North America	USA	North Carolina	genome	29478	Human	72	Female	Laboratory Corporation of America	Centers for Disease Control and Prevention Division of Viral Diseases, Pathogen Discovery	Dakota Howard, Dhwani Batra, Peter Cook, Jason Caravas, Benjamin Rambo-Martin, Natalie Thornburg, Yvette Unoarumhi, Reina Chau, Kristine Lacek, Paritra Mandal, Moneeb Bajwa, Nehalraza Momin, Shatavia Morrison, Christopher Gulvik, Erisa Sula, Minoo Agarwal, Eyad Almasri, Debbie Boles, Ayla Burns, Nuthawin Charoensri, Oren Cohen, Susan Countryman, Mary Cristobal, Bobbi Croy, Suzanne Dale, Hrushikes…	2023-10-10
hCoV-19/Belgium/ULG-30103/2023	betacoronavirus	EPI_ISL_18369704	2023-10-02	Europe	Belgium	Liege		Europe	Belgium	Liege	genome	29679	Human	63	Male	Department of Clinical Microbiology	GIGA Medical Genomics	Keith Durkin, Maria Artesi, Nathalie Renotte, Nadine Cambisano, Sébastien Bontems, Cécile Meex, Claire Gourzonès, Olivier Ek, Laurent Gillet, Marie-Pierre Hayette, Vincent Bours	2023-10-10
hCoV-19/England/CLIMB-CM7YKRNU/2023	betacoronavirus	EPI_ISL_18373339	2023-09-29	Europe	United Kingdom	England		Europe	United Kingdom	England	genome	29765	Human	unknown	unknown	Respiratory Virus Unit, Microbiology Services Colindale, Public Health England	UK Health Security Agency (UKHSA)	PHE Covid Sequencing Team	2023-10-11
hCoV-19/Israel/ICH-741199445/2023	betacoronavirus	EPI_ISL_18374006	2023-10-02	Asia	Israel			Asia	Israel		genome	29766	Human	unknown	unknown	Clinical Microbiology Laboratory, Tel Aviv Sourasky Medical Center	Clinical Microbiology Laboratory, Tel Aviv Sourasky Medical Center	Katya Levytskyi, Matan Slutzkin, Ora Halutz, Amos Adler	2023-10-11
hCoV-19/Denmark/DCGC-661002/2023	betacoronavirus	EPI_ISL_18377537	2023-10-02	Europe	Denmark			Europe	Denmark		genome	29684	Human	unknown	unknown	Department of Clinical Microbiology, Slagelse Sygehus	Statens Serum Institut Bioinformatics and Microbial Genomics	Povilas Matusevicius et al.	2023-10-12
hCoV-19/England/CLIMB-CM7YE1DA/2023	betacoronavirus	EPI_ISL_18378322	2023-10-03	Europe	United Kingdom	England		Europe	United Kingdom	England	genome	29807	Human	unknown	unknown	Respiratory Virus Unit, Microbiology Services Colindale, Public Health England	UK Health Security Agency (UKHSA)	PHE Covid Sequencing Team	2023-10-12
hCoV-19/England/CLIMB-CM7Y8OTW/2023	betacoronavirus	EPI_ISL_18378331	2023-10-03	Europe	United Kingdom	England		Europe	United Kingdom	England	genome	29807	Human	unknown	unknown	Respiratory Virus Unit, Microbiology Services Colindale, Public Health England	UK Health Security Agency (UKHSA)	PHE Covid Sequencing Team	2023-10-12
hCoV-19/Iceland/L-4594/2023	betacoronavirus	EPI_ISL_18385184	2023-09-28	Europe	Iceland			Europe	Iceland		genome	29726	Human	unknown	unknown	Landspitali Department of Clinical Microbiology	Landspitali Department of Clinical Microbiology	Freyja Valsdottir, Zarko Urosevic, Brynja Armannsdottir, Karl Gustaf Kristinsson, Magnus Mani Saemundarson, Marta Mekarska, Kari Mar Asdisarson	2023-10-13
hCoV-19/Iceland/L-4602/2023	betacoronavirus	EPI_ISL_18385192	2023-09-30	Europe	Iceland			Europe	Iceland		genome	29792	Human	unknown	unknown	Landspitali Department of Clinical Microbiology	Landspitali Department of Clinical Microbiology	Freyja Valsdottir, Zarko Urosevic, Brynja Armannsdottir, Karl Gustaf Kristinsson, Magnus Mani Saemundarson, Marta Mekarska, Kari Mar Asdisarson	2023-10-13
hCoV-19/Iceland/L-4631/2023	betacoronavirus	EPI_ISL_18385221	2023-10-04	Europe	Iceland			Europe	Iceland		genome	29790	Human	unknown	unknown	Landspitali Department of Clinical Microbiology	Landspitali Department of Clinical Microbiology	Freyja Valsdottir, Zarko Urosevic, Brynja Armannsdottir, Karl Gustaf Kristinsson, Magnus Mani Saemundarson, Marta Mekarska, Kari Mar Asdisarson	2023-10-13
hCoV-19/Israel/SMC-7115575/2023	betacoronavirus	EPI_ISL_18386137	2023-10-03	Asia	Israel			Asia	Israel		genome	29762	Human	86	Male	Shamir Medical Center (Asaf Harofe)	Shamir Medical Center (Asaf Harofe)	Nir Rainy, Chen Weiner, Yevgeni Yegorov, Anna Shor, Alona Coopershmidt, Sofi Rabinovich, Patricia Benveniste-Lekovitz, Abu Hamad Ramzia, Adina Bar Chaim	2023-10-13
hCoV-19/France/NAQ-HCL-723001311401/2023	betacoronavirus	EPI_ISL_18387828	2023-10-02	Europe	France	Nouvelle-Aquitaine	Deux-Sevres	Europe	France	Nouvelle-Aquitaine	genome	29721	Human	76	Male	Centre National de Reference Virus des Infections Respiratoires	Centre National de Reference Virus des Infections Respiratoires	Bruno Simon, Antonin Bal, Helene Boquet, Enzo Calfapietra, Gregory Destras, Gwendolyne Burfin, Hadrien Regue, Quentin Semanas, Martine Valette, Bruno Lina, Laurence Josset	2023-10-13
hCoV-19/France/GES-IPP22365/2023	betacoronavirus	EPI_ISL_18388668	2023-10-02	Europe	France	Grand Est	Strasbourg	Europe	France	Grand Est	genome	29706	Human	32	Female	Labo Analyses Med	National Reference Center for Viruses of Respiratory Infections (CNR VIR), Institut Pasteur	Léa Avon, Marion Barbet, Marine Bernard, Angela Brisebarre, Océane Dehan, Flora Donati, Vanessa Guimaraes, Banujaa Jeyarajah, Margot Penru, Florian Préjean, Yannis Rahou, Sylvie van der Werf, Frédéric Lemoine, Samar Berreira Ibraim, Jérôme Bourret, Kévin Da Silva, Maud Vanpeene, Vincent Enouf, Etienne Simon-Lorière, VANESSA COCQUERELLE	2023-10-13
hCoV-19/France/IDF-IPP22448/2023	betacoronavirus	EPI_ISL_18388736	2023-10-02	Europe	France	Ile-de-France	Paris	Europe	France	Ile-de-France	genome	29706	Human	59	Female	Hopital	National Reference Center for Viruses of Respiratory Infections (CNR VIR), Institut Pasteur	Léa Avon, Marion Barbet, Marine Bernard, Angela Brisebarre, Océane Dehan, Flora Donati, Vanessa Guimaraes, Banujaa Jeyarajah, Margot Penru, Florian Préjean, Yannis Rahou, Sylvie van der Werf, Frédéric Lemoine, Samar Berreira Ibraim, Jérôme Bourret, Kévin Da Silva, Maud Vanpeene, Vincent Enouf, Etienne Simon-Lorière, Alice-Andrée MARIAGGI	2023-10-13
hCoV-19/France/IDF-IPP22548/2023	betacoronavirus	EPI_ISL_18388830	2023-10-02	Europe	France	Ile-de-France	Colombes	Europe	France	Ile-de-France	genome	29706	Human	31	Female	Hopital	National Reference Center for Viruses of Respiratory Infections (CNR VIR), Institut Pasteur	Léa Avon, Marion Barbet, Marine Bernard, Angela Brisebarre, Océane Dehan, Flora Donati, Vanessa Guimaraes, Banujaa Jeyarajah, Margot Penru, Florian Préjean, Yannis Rahou, Sylvie van der Werf, Frédéric Lemoine, Samar Berreira Ibraim, Jérôme Bourret, Kévin Da Silva, Maud Vanpeene, Vincent Enouf, Etienne Simon-Lorière, LUCE LANDRAUD	2023-10-13
hCoV-19/USA/NJ-CDC-QDX85876866/2023	betacoronavirus	EPI_ISL_18394359	2023-10-02	North America	USA	New Jersey		North America	USA	New Jersey	genome	29721	Human	36	Male	Quest Diagnostics Incorporated	Centers for Disease Control and Prevention Division of Viral Diseases, Pathogen Discovery	Dakota Howard, Dhwani Batra, Peter Cook, Jason Caravas, Benjamin Rambo-Martin, Yvette Unoarumhi, Kristine Lacek, Shatavia Morrison, Christopher Gulvik, Erisa Sula, S. Rosenthal, A. Gerasimova, R. Kagan, B. Anderson, M. Hua, Y. Liu, L. Bernstein, K. Livingston, A. Perez, I. Shlyakhter, R. Rolando, R. Owen, P. Tanpaiboon, F. Lacbawan, Paritra Mandal, Moneeb Bajwa, Natalie Thornburg, Reina Chau, Neh…	2023-10-16
hCoV-19/France/BFC-IPP23117/2023	betacoronavirus	EPI_ISL_18396727	2023-10-03	Europe	France	Bourgogne-Franche-Comte	Besancon	Europe	France	Bourgogne-Franche-Comte	genome	29706	Human	43	Female	Labo Analyses Med	National Reference Center for Viruses of Respiratory Infections (CNR VIR), Institut Pasteur	Léa Avon, Marion Barbet, Marine Bernard, Angela Brisebarre, Océane Dehan, Flora Donati, Vanessa Guimaraes, Banujaa Jeyarajah, Margot Penru, Florian Préjean, Yannis Rahou, Sylvie van der Werf, Frédéric Lemoine, Samar Berreira Ibraim, Jérôme Bourret, Kévin Da Silva, Maud Vanpeene, Vincent Enouf, Etienne Simon-Lorière, ARTHUR IMBACH	2023-10-17
hCoV-19/France/HDF-IPP22768/2023	betacoronavirus	EPI_ISL_18396737	2023-10-02	Europe	France	Hauts-de-France	Beauvais	Europe	France	Hauts-de-France	genome	29706	Human	46	Female	Labo Analyses Med	National Reference Center for Viruses of Respiratory Infections (CNR VIR), Institut Pasteur	Léa Avon, Marion Barbet, Marine Bernard, Angela Brisebarre, Océane Dehan, Flora Donati, Vanessa Guimaraes, Banujaa Jeyarajah, Margot Penru, Florian Préjean, Yannis Rahou, Sylvie van der Werf, Frédéric Lemoine, Samar Berreira Ibraim, Jérôme Bourret, Kévin Da Silva, Maud Vanpeene, Vincent Enouf, Etienne Simon-Lorière, MATTHIEU SECHET	2023-10-17
hCoV-19/France/IDF-IPP22945/2023	betacoronavirus	EPI_ISL_18396768	2023-10-02	Europe	France	Ile-de-France	Neuilly-Sur-Seine	Europe	France	Ile-de-France	genome	29706	Human	53	Female	Hopital	National Reference Center for Viruses of Respiratory Infections (CNR VIR), Institut Pasteur	Léa Avon, Marion Barbet, Marine Bernard, Angela Brisebarre, Océane Dehan, Flora Donati, Vanessa Guimaraes, Banujaa Jeyarajah, Margot Penru, Florian Préjean, Yannis Rahou, Sylvie van der Werf, Frédéric Lemoine, Samar Berreira Ibraim, Jérôme Bourret, Kévin Da Silva, Maud Vanpeene, Vincent Enouf, Etienne Simon-Lorière, Isabelle WORCEL	2023-10-17
hCoV-19/France/HDF-IPP22769/2023	betacoronavirus	EPI_ISL_18396816	2023-10-02	Europe	France	Hauts-de-France	Beauvais	Europe	France	Hauts-de-France	genome	29706	Human	63	Male	Labo Analyses Med	National Reference Center for Viruses of Respiratory Infections (CNR VIR), Institut Pasteur	Léa Avon, Marion Barbet, Marine Bernard, Angela Brisebarre, Océane Dehan, Flora Donati, Vanessa Guimaraes, Banujaa Jeyarajah, Margot Penru, Florian Préjean, Yannis Rahou, Sylvie van der Werf, Frédéric Lemoine, Samar Berreira Ibraim, Jérôme Bourret, Kévin Da Silva, Maud Vanpeene, Vincent Enouf, Etienne Simon-Lorière, MATTHIEU SECHET	2023-10-17
hCoV-19/France/IDF-IPP22830/2023	betacoronavirus	EPI_ISL_18396819	2023-10-02	Europe	France	Ile-de-France	Saint-Denis	Europe	France	Ile-de-France	genome	29706	Human	63	Female	Labo Analyses Med	National Reference Center for Viruses of Respiratory Infections (CNR VIR), Institut Pasteur	Léa Avon, Marion Barbet, Marine Bernard, Angela Brisebarre, Océane Dehan, Flora Donati, Vanessa Guimaraes, Banujaa Jeyarajah, Margot Penru, Florian Préjean, Yannis Rahou, Sylvie van der Werf, Frédéric Lemoine, Samar Berreira Ibraim, Jérôme Bourret, Kévin Da Silva, Maud Vanpeene, Vincent Enouf, Etienne Simon-Lorière, Yanis CHAIB	2023-10-17
hCoV-19/France/IDF-IPP22831/2023	betacoronavirus	EPI_ISL_18396853	2023-10-02	Europe	France	Ile-de-France	Saint-Denis	Europe	France	Ile-de-France	genome	29706	Human	69	Male	Labo Analyses Med	National Reference Center for Viruses of Respiratory Infections (CNR VIR), Institut Pasteur	Léa Avon, Marion Barbet, Marine Bernard, Angela Brisebarre, Océane Dehan, Flora Donati, Vanessa Guimaraes, Banujaa Jeyarajah, Margot Penru, Florian Préjean, Yannis Rahou, Sylvie van der Werf, Frédéric Lemoine, Samar Berreira Ibraim, Jérôme Bourret, Kévin Da Silva, Maud Vanpeene, Vincent Enouf, Etienne Simon-Lorière, Yanis CHAIB	2023-10-17
hCoV-19/France/HDF-IPP22991/2023	betacoronavirus	EPI_ISL_18396859	2023-10-02	Europe	France	Hauts-de-France	Ronchin	Europe	France	Hauts-de-France	genome	29706	Human	70	Female	Labo Analyses Med	National Reference Center for Viruses of Respiratory Infections (CNR VIR), Institut Pasteur	Léa Avon, Marion Barbet, Marine Bernard, Angela Brisebarre, Océane Dehan, Flora Donati, Vanessa Guimaraes, Banujaa Jeyarajah, Margot Penru, Florian Préjean, Yannis Rahou, Sylvie van der Werf, Frédéric Lemoine, Samar Berreira Ibraim, Jérôme Bourret, Kévin Da Silva, Maud Vanpeene, Vincent Enouf, Etienne Simon-Lorière, Thierry GUFFOND	2023-10-17
hCoV-19/France/IDF-IPP22916/2023	betacoronavirus	EPI_ISL_18396969	2023-10-02	Europe	France	Ile-de-France	Jossigny	Europe	France	Ile-de-France	genome	29706	Human	89	Female	Hopital	National Reference Center for Viruses of Respiratory Infections (CNR VIR), Institut Pasteur	Léa Avon, Marion Barbet, Marine Bernard, Angela Brisebarre, Océane Dehan, Flora Donati, Vanessa Guimaraes, Banujaa Jeyarajah, Margot Penru, Florian Préjean, Yannis Rahou, Sylvie van der Werf, Frédéric Lemoine, Samar Berreira Ibraim, Jérôme Bourret, Kévin Da Silva, Maud Vanpeene, Vincent Enouf, Etienne Simon-Lorière, FREDERIC FAIBIS	2023-10-17
hCoV-19/England/CLIMB-CM7YGY73/2023	betacoronavirus	EPI_ISL_18398286	2023-10-04	Europe	United Kingdom	England		Europe	United Kingdom	England	genome	29796	Human	unknown	unknown	Respiratory Virus Unit, Microbiology Services Colindale, Public Health England	UK Health Security Agency (UKHSA)	Angie Lackenby on behalf of PHE Covid Sequencing Team	2023-10-17
hCoV-19/England/CLIMB-CM7YFPIS/2023	betacoronavirus	EPI_ISL_18398289	2023-10-04	Europe	United Kingdom	England		Europe	United Kingdom	England	genome	29755	Human	unknown	unknown	Respiratory Virus Unit, Microbiology Services Colindale, Public Health England	UK Health Security Agency (UKHSA)	Angie Lackenby on behalf of PHE Covid Sequencing Team	2023-10-17
hCoV-19/England/CLIMB-CM7Y8CKK/2023	betacoronavirus	EPI_ISL_18398299	2023-10-04	Europe	United Kingdom	England		Europe	United Kingdom	England	genome	29797	Human	unknown	unknown	Respiratory Virus Unit, Microbiology Services Colindale, Public Health England	UK Health Security Agency (UKHSA)	Angie Lackenby on behalf of PHE Covid Sequencing Team	2023-10-17
hCoV-19/England/CLIMB-CM7YMYNT/2023	betacoronavirus	EPI_ISL_18398307	2023-10-04	Europe	United Kingdom	England		Europe	United Kingdom	England	genome	29787	Human	unknown	unknown	Respiratory Virus Unit, Microbiology Services Colindale, Public Health England	UK Health Security Agency (UKHSA)	Angie Lackenby on behalf of PHE Covid Sequencing Team	2023-10-17
hCoV-19/USA/CA-CDC-LC1064285/2023	betacoronavirus	EPI_ISL_18399956	2023-09-27	North America	USA	California		North America	USA	California	genome	29691	Human	56	Female	Laboratory Corporation of America	Centers for Disease Control and Prevention Division of Viral Diseases, Pathogen Discovery	Dakota Howard, Dhwani Batra, Peter Cook, Jason Caravas, Benjamin Rambo-Martin, Natalie Thornburg, Yvette Unoarumhi, Reina Chau, Kristine Lacek, Paritra Mandal, Moneeb Bajwa, Nehalraza Momin, Shatavia Morrison, Christopher Gulvik, Erisa Sula, Minoo Agarwal, Eyad Almasri, Debbie Boles, Ayla Burns, Nuthawin Charoensri, Oren Cohen, Susan Countryman, Mary Cristobal, Bobbi Croy, Suzanne Dale, Hrushikes…	2023-10-17
hCoV-19/USA/NJ-GBW-H10-016-3356/2023	betacoronavirus	EPI_ISL_18400009	2023-10-06	North America	USA	New Jersey	Essex County	North America	USA	New Jersey	genome	29802	Human	unknown	unknown	Clinical Enterprise Airport	Ginkgo Bioworks Clinical Laboratory / XpressCheck	Keith Robison, Dongjuan Dai, Brintha P. Girinathan, Allison L. Hicks, Bryan Cosca, Alex M. Plocik, Birgitte B. Simen	2023-10-17
hCoV-19/USA/NJ-GBW-H20-333-0158/2023	betacoronavirus	EPI_ISL_18400052	2023-10-06	North America	USA	New Jersey	Essex County	North America	USA	New Jersey	genome	29834	Human	unknown	Female	Clinical Enterprise Airport	Ginkgo Bioworks Clinical Laboratory / XpressCheck	Keith Robison, Dongjuan Dai, Brintha P. Girinathan, Allison L. Hicks, Bryan Cosca, Alex M. Plocik, Birgitte B. Simen	2023-10-17
hCoV-19/USA/CA-Stanford-165_S10/2023	betacoronavirus	EPI_ISL_18403077	2023-09-27	North America	USA	California		North America	USA	California	genome	29835	Human	36	Female	Stanford Health Care	Clinical Virology Laboratory	Jenny Xu, Nai-Hua Jeng, Selamawit Bihon, Suzette Santos, Malaya K. Sahoo, and Benjamin A. Pinsky	2023-10-17
hCoV-19/Germany/MV-RKI-I-1138470/2023	betacoronavirus	EPI_ISL_18403317	2023-09-28	Europe	Germany	Mecklenburg-Western Pomerania		Europe	Germany	Mecklenburg-Western Pomerania	genome	29706	Human	unknown	unknown	IMD - MVZ Labor Greifswald	Robert Koch Institute	Veronika Balau, Christin Mache, Jessica Schulze, Thorsten Wolff, Julian Haberkorn, Yue Yu, Stefan Kröger, Romy Kerber, Somayyeh Sedaghatjoo, Aleks Radonic, Aaron Hautermann, Petra Kurzendörfer, Marie Lataretu, Sofia Paraskevopoulou, Stephan Fuchs, Torsten Semmler	2023-10-18
hCoV-19/Ireland/LK-UHL-672541/2023	betacoronavirus	EPI_ISL_18406760	2023-10-07	Europe	Ireland	Limerick		Europe	Ireland	Limerick	genome	29648	Human	60 - 69	Male	University Hospital Limerick	Molecular Laboratory, Serology and Virology at Pathology Department	Diane Slater-Kinghorn, Colm McDonnell, James Powell, Patrick Stapleton, on behalf of National SARS-CoV-2 WGS Surveillance Programme	2023-10-19
hCoV-19/USA/CA-HLX-STM-SFYSWD8NM/2023	betacoronavirus	EPI_ISL_18407973	2023-10-03	North America	USA	California		North America	USA	California	genome	29817	Human	unknown	unknown	Kaiser Permanente Southern California	Helix	Simon White on behalf of Kaiser Permanente Southern California, Helix	2023-10-19
hCoV-19/France/IDF-IPP23204/2023	betacoronavirus	EPI_ISL_18412875	2023-10-02	Europe	France	Ile-de-France	Lisses	Europe	France	Ile-de-France	genome	29706	Human	63	Male	Labo Analyses Med	National Reference Center for Viruses of Respiratory Infections (CNR VIR), Institut Pasteur	Léa Avon, Marion Barbet, Marine Bernard, Angela Brisebarre, Océane Dehan, Flora Donati, Vanessa Guimaraes, Banujaa Jeyarajah, Margot Penru, Florian Préjean, Yannis Rahou, Sylvie van der Werf, Frédéric Lemoine, Samar Berreira Ibraim, Jérôme Bourret, Kévin Da Silva, Maud Vanpeene, Vincent Enouf, Etienne Simon-Lorière, Aude LESENNE	2023-10-20
hCoV-19/France/GES-IPP23228/2023	betacoronavirus	EPI_ISL_18412898	2023-10-02	Europe	France	Grand Est	Pannes	Europe	France	Grand Est	genome	29706	Human	44	Male	Labo Analyses Med	National Reference Center for Viruses of Respiratory Infections (CNR VIR), Institut Pasteur	Léa Avon, Marion Barbet, Marine Bernard, Angela Brisebarre, Océane Dehan, Flora Donati, Vanessa Guimaraes, Banujaa Jeyarajah, Margot Penru, Florian Préjean, Yannis Rahou, Sylvie van der Werf, Frédéric Lemoine, Samar Berreira Ibraim, Jérôme Bourret, Kévin Da Silva, Maud Vanpeene, Vincent Enouf, Etienne Simon-Lorière, Eric MORIN	2023-10-20
hCoV-19/France/GES-IPP23231/2023	betacoronavirus	EPI_ISL_18412901	2023-10-02	Europe	France	Grand Est	Pannes	Europe	France	Grand Est	genome	29706	Human	39	Female	Labo Analyses Med	National Reference Center for Viruses of Respiratory Infections (CNR VIR), Institut Pasteur	Léa Avon, Marion Barbet, Marine Bernard, Angela Brisebarre, Océane Dehan, Flora Donati, Vanessa Guimaraes, Banujaa Jeyarajah, Margot Penru, Florian Préjean, Yannis Rahou, Sylvie van der Werf, Frédéric Lemoine, Samar Berreira Ibraim, Jérôme Bourret, Kévin Da Silva, Maud Vanpeene, Vincent Enouf, Etienne Simon-Lorière, Eric MORIN	2023-10-20
hCoV-19/France/IDF-IPP23284/2023	betacoronavirus	EPI_ISL_18412951	2023-10-02	Europe	France	Ile-de-France	Lisses	Europe	France	Ile-de-France	genome	29706	Human	65	Male	Labo Analyses Med	National Reference Center for Viruses of Respiratory Infections (CNR VIR), Institut Pasteur	Léa Avon, Marion Barbet, Marine Bernard, Angela Brisebarre, Océane Dehan, Flora Donati, Vanessa Guimaraes, Banujaa Jeyarajah, Margot Penru, Florian Préjean, Yannis Rahou, Sylvie van der Werf, Frédéric Lemoine, Samar Berreira Ibraim, Jérôme Bourret, Kévin Da Silva, Maud Vanpeene, Vincent Enouf, Etienne Simon-Lorière, Aude LESENNE	2023-10-20
hCoV-19/France/IDF-IPP23412/2023	betacoronavirus	EPI_ISL_18413025	2023-10-09	Europe	France	Ile-de-France	Neuilly-Sur-Seine	Europe	France	Ile-de-France	genome	29712	Human	42	Female	Hopital	National Reference Center for Viruses of Respiratory Infections (CNR VIR), Institut Pasteur	Léa Avon, Marion Barbet, Marine Bernard, Angela Brisebarre, Océane Dehan, Flora Donati, Vanessa Guimaraes, Banujaa Jeyarajah, Margot Penru, Florian Préjean, Yannis Rahou, Sylvie van der Werf, Frédéric Lemoine, Samar Berreira Ibraim, Jérôme Bourret, Kévin Da Silva, Maud Vanpeene, Vincent Enouf, Etienne Simon-Lorière, Isabelle WORCEL	2023-10-20
hCoV-19/France/BFC-IPP23467/2023	betacoronavirus	EPI_ISL_18413055	2023-10-09	Europe	France	Bourgogne-Franche-Comte	Nevers	Europe	France	Bourgogne-Franche-Comte	genome	29700	Human	25	Female	Labo Analyses Med	National Reference Center for Viruses of Respiratory Infections (CNR VIR), Institut Pasteur	Léa Avon, Marion Barbet, Marine Bernard, Angela Brisebarre, Océane Dehan, Flora Donati, Vanessa Guimaraes, Banujaa Jeyarajah, Margot Penru, Florian Préjean, Yannis Rahou, Sylvie van der Werf, Frédéric Lemoine, Samar Berreira Ibraim, Jérôme Bourret, Kévin Da Silva, Maud Vanpeene, Vincent Enouf, Etienne Simon-Lorière, David LONG	2023-10-20
hCoV-19/France/GES-IPP23498/2023	betacoronavirus	EPI_ISL_18413077	2023-10-09	Europe	France	Grand Est	Strasbourg	Europe	France	Grand Est	genome	29706	Human	78	Female	Labo Analyses Med	National Reference Center for Viruses of Respiratory Infections (CNR VIR), Institut Pasteur	Léa Avon, Marion Barbet, Marine Bernard, Angela Brisebarre, Océane Dehan, Flora Donati, Vanessa Guimaraes, Banujaa Jeyarajah, Margot Penru, Florian Préjean, Yannis Rahou, Sylvie van der Werf, Frédéric Lemoine, Samar Berreira Ibraim, Jérôme Bourret, Kévin Da Silva, Maud Vanpeene, Vincent Enouf, Etienne Simon-Lorière, VANESSA COCQUERELLE	2023-10-20
hCoV-19/Denmark/DCGC-661378/2023	betacoronavirus	EPI_ISL_18416000	2023-10-02	Europe	Denmark			Europe	Denmark		genome	29697	Human	unknown	unknown	Department of Bacteria, Parasites and Fungi, Statens Serum Institut, Copenhagen, Denmark	Statens Serum Institut Bioinformatics and Microbial Genomics	Povilas Matusevicius et al.	2023-10-21
hCoV-19/USA/IL-CDC-QDX86065374/2023	betacoronavirus	EPI_ISL_18416426	2023-10-07	North America	USA	Illinois		North America	USA	Illinois	genome	29721	Human	71	Male	Quest Diagnostics Incorporated	Centers for Disease Control and Prevention Division of Viral Diseases, Pathogen Discovery	Dakota Howard, Dhwani Batra, Peter Cook, Jason Caravas, Benjamin Rambo-Martin, Yvette Unoarumhi, Kristine Lacek, Shatavia Morrison, Christopher Gulvik, Erisa Sula, S. Rosenthal, A. Gerasimova, R. Kagan, B. Anderson, M. Hua, Y. Liu, L. Bernstein, K. Livingston, A. Perez, I. Shlyakhter, R. Rolando, R. Owen, P. Tanpaiboon, F. Lacbawan, Paritra Mandal, Moneeb Bajwa, Natalie Thornburg, Reina Chau, Neh…	2023-10-21
hCoV-19/USA/CT-CDC-QDX86168819/2023	betacoronavirus	EPI_ISL_18416543	2023-10-09	North America	USA	Connecticut		North America	USA	Connecticut	genome	29721	Human	58	Male	Quest Diagnostics Incorporated	Centers for Disease Control and Prevention Division of Viral Diseases, Pathogen Discovery	Dakota Howard, Dhwani Batra, Peter Cook, Jason Caravas, Benjamin Rambo-Martin, Yvette Unoarumhi, Kristine Lacek, Shatavia Morrison, Christopher Gulvik, Erisa Sula, S. Rosenthal, A. Gerasimova, R. Kagan, B. Anderson, M. Hua, Y. Liu, L. Bernstein, K. Livingston, A. Perez, I. Shlyakhter, R. Rolando, R. Owen, P. Tanpaiboon, F. Lacbawan, Paritra Mandal, Moneeb Bajwa, Natalie Thornburg, Reina Chau, Neh…	2023-10-21
hCoV-19/Israel/SMC-7115630/2023	betacoronavirus	EPI_ISL_18417809	2023-10-10	Asia	Israel			Asia	Israel		genome	29769	Human	35	Female	Shamir Medical Center (Asaf Harofe)	Shamir Medical Center (Asaf Harofe)	Nir Rainy, Chen Weiner, Yevgeni Yegorov, Anna Shor, Alona Coopershmidt, Sofi Rabinovich, Patricia Benveniste-Lekovitz, Abu Hamad Ramzia, Adina Bar Chaim	2023-10-22
hCoV-19/England/CLIMB-CM7YEDDJ/2023	betacoronavirus	EPI_ISL_18420619	2023-10-12	Europe	United Kingdom	England		Europe	United Kingdom	England	genome	29758	Human	unknown	unknown	Respiratory Virus Unit, Microbiology Services Colindale, Public Health England	UK Health Security Agency (UKHSA)	Angie Lackenby on behalf of PHE Covid Sequencing Team	2023-10-23
hCoV-19/Wales/CLIMB-CM7YRZR9/2023	betacoronavirus	EPI_ISL_18421242	2023-10-08	Europe	United Kingdom	Wales		Europe	United Kingdom	Wales	genome	29769	Human	unknown	unknown	Wales Specialist Virology Centre Sequencing lab: Pathogen Genomics Unit	Public Health Wales Microbiology Cardiff Wales Specialist Virology Centre	Catherine Moore, Johnathan Evans, Laura Gifford, Malorie Perry, Simon Cottrell, Angela Marchbank, Alec Birchley, Alexander Adams, Amy Gaskin, Bree Gatica-Wilcox, Jason Coombes, Joel Southgate, Lauren Gilbert, Lee Graham, Nicole Pacchiarini, Sara Kumziene-Summerhayes, Sarah Taylor, Sophie Jones, Sara Rey, Matthew Bull, Joanne Watkins, Sally Corden, Tom Connor	2023-10-23
hCoV-19/Scotland/CLIMB-CM7YR8MH/2023	betacoronavirus	EPI_ISL_18421707	2023-10-07	Europe	United Kingdom	Scotland		Europe	United Kingdom	Scotland	genome	29738	Human	unknown	unknown	West of Scotland Specialist Virology Centre, NHSGGC / MRC-University of Glasgow Centre for Virus Research	COVID-19 Genomics UK (COG-UK) Consortium	Ana da Silva Filipe, Kathy Smollett, Daniel Mair, Lily Tong, Jessica Benkaroun, Nicolas Suarez, Jenna Nichols, Kyriaki Nomikou; Sarah McDonald; Alasdair MacLean, Emily Goldstein, Rachael Tomb, Rory Gunson; Richard Orton, Joseph Hughes, Sreenu Vattipally, David L Robertson; Gonzalo Yebra, Jordan Ashworth, Ioulia Tsatsani, Kirsty Mangin, Andy Young, Sharif Shaaban, Matthew Holden; Rachel Blacow, Jo…	2023-10-23
hCoV-19/France/ARA-HCL023160685901/2023	betacoronavirus	EPI_ISL_18422737	2023-10-12	Europe	France	Auvergne-Rhone-Alpes		Europe	France	Auvergne-Rhone-Alpes	genome	29721	Human	56	Male	30112 HC E3 HC REED NEUROLOGIQUE	CNR Virus des Infections Respiratoires, France SUD	Bruno Simon, Antonin Bal, Theophile Boyer, Gregory Destras, Gwendolyne Burfin, Hadrien Regue, Quentin Semanas, Martine Valette, Bruno Lina, Laurence Josset	2023-10-23
hCoV-19/France/OCC-HCL723001332801/2023	betacoronavirus	EPI_ISL_18422988	2023-10-02	Europe	France	Occitanie	Herault	Europe	France	Occitanie	genome	29721	Human	17	Male	LABORATOIRE SELAS LABOSUD	CNR Virus des Infections Respiratoires, France SUD	Bruno Simon, Antonin Bal, Theophile Boyer, Gregory Destras, Gwendolyne Burfin, Hadrien Regue, Quentin Semanas, Martine Valette, Bruno Lina, Laurence Josset	2023-10-23
hCoV-19/France/ARA-HCL723001374901/2023	betacoronavirus	EPI_ISL_18423377	2023-10-08	Europe	France	Auvergne-Rhone-Alpes	Puy-de-Dome	Europe	France	Auvergne-Rhone-Alpes	genome	29721	Human	28	Female	C.H.R.U. MONTPIED	CNR Virus des Infections Respiratoires, France SUD	Bruno Simon, Antonin Bal, Theophile Boyer, Gregory Destras, Gwendolyne Burfin, Hadrien Regue, Quentin Semanas, Martine Valette, Bruno Lina, Laurence Josset	2023-10-23
hCoV-19/France/NAQ-HCL723001377601/2023	betacoronavirus	EPI_ISL_18423396	2023-10-09	Europe	France	Nouvelle-Aquitaine	Creuse	Europe	France	Nouvelle-Aquitaine	genome	29721	Human	53	Female	LABORATOIRE BIOLYSS	CNR Virus des Infections Respiratoires, France SUD	Bruno Simon, Antonin Bal, Theophile Boyer, Gregory Destras, Gwendolyne Burfin, Hadrien Regue, Quentin Semanas, Martine Valette, Bruno Lina, Laurence Josset	2023-10-23
hCoV-19/USA/TX-HMH-134841/2023	betacoronavirus	EPI_ISL_18423848	2023-10-11	North America	USA	Texas	Houston	North America	USA	Texas	genome	29791	Human	unknown	unknown	Houston Methodist Hospital	Houston Methodist Hospital	Paul A. Christensen, Randall J. Olsen, S. Wesley Long, Richard Snehal, Sinjini Gupta, Yuvanesh Vedaraju, James J. Davis, Matthew Ojeda Saavedra, Kristina Reppond, Madison N. Shyer, Jessica Cambric, Ryan Gadd, Rashi M. Thakur, Akanksha Batajoo, Regan Mangham, Sindy Pena, Nicole Kanellopoulos, Jordan Pachuca, Robert Olson, Jimmy Gollihar, James M. Musser	2023-10-23
hCoV-19/Canada/ON-KHS-07147-v1/2023	betacoronavirus	EPI_ISL_18426583	2023-10-17	North America	Canada	Ontario		North America	Canada	Ontario	genome	29706	Human	65	Male	KHSC	Kingston Health Sciences Centre	Calvin Sjaarda, Henry Wong, Nick Buchner, Drew Roberts, Phung Ta, Jacob Whalen, Sheri Levesque, Prameet Sheth	2023-10-23
hCoV-19/Canada/ON-PHL-23-35896/2023	betacoronavirus	EPI_ISL_18427312	2023-10-15	North America	Canada	Ontario		North America	Canada	Ontario	genome	29719	Human	30-34	Male	Public Health Ontario Laboratory	Public Health Ontario Laboratory	Jacob Afelskie, Rebecca Azzaro, Philip Banh, Ilse Belgrave, Tom Braukmann, Ashley Carandang, Shawn Clark, Kirby Cronin, Rachelle DiTullio, Carla Duncan, Hadi El Roz, Nicole Graham, Daniel Heydari, Mark Horsman, Hadia Hussain, Jason Iraheta, Grace Jeong, Lisa Kim, Surendra Kumar, Aimin Li, Alex Marchand-Austin, Maria Mariscal, , Dean Maxwell, Lisa McTaggart, Fatima Merza, Anupam Mittal, Naadia Moh…	2023-10-23
hCoV-19/Canada/ON-PHL-23-36111/2023	betacoronavirus	EPI_ISL_18427508	2023-10-16	North America	Canada	Ontario		North America	Canada	Ontario	genome	29718	Human	80-84	Female	Public Health Ontario Laboratory	Public Health Ontario Laboratory	Jacob Afelskie, Rebecca Azzaro, Philip Banh, Ilse Belgrave, Tom Braukmann, Ashley Carandang, Shawn Clark, Kirby Cronin, Rachelle DiTullio, Carla Duncan, Hadi El Roz, Nicole Graham, Daniel Heydari, Mark Horsman, Hadia Hussain, Jason Iraheta, Grace Jeong, Lisa Kim, Surendra Kumar, Aimin Li, Alex Marchand-Austin, Maria Mariscal, , Dean Maxwell, Lisa McTaggart, Fatima Merza, Anupam Mittal, Naadia Moh…	2023-10-23
hCoV-19/France/IDF-IPP23599/2023	betacoronavirus	EPI_ISL_18428153	2023-10-09	Europe	France	Ile-de-France	L'Isle-Adam	Europe	France	Ile-de-France	genome	29706	Human	52	Female	Labo Analyses Med	National Reference Center for Viruses of Respiratory Infections (CNR VIR), Institut Pasteur	Léa Avon, Marion Barbet, Marine Bernard, Angela Brisebarre, Océane Dehan, Flora Donati, Vanessa Guimaraes, Banujaa Jeyarajah, Margot Penru, Florian Préjean, Yannis Rahou, Sylvie van der Werf, Frédéric Lemoine, Samar Berreira Ibraim, Jérôme Bourret, Kévin Da Silva, Maud Vanpeene, Vincent Enouf, Etienne Simon-Lorière, S. COCCO	2023-10-24
hCoV-19/France/HDF-IPP23728/2023	betacoronavirus	EPI_ISL_18428238	2023-10-09	Europe	France	Hauts-de-France	Tourcoing	Europe	France	Hauts-de-France	genome	29706	Human	62	Female	Labo Analyses Med	National Reference Center for Viruses of Respiratory Infections (CNR VIR), Institut Pasteur	Léa Avon, Marion Barbet, Marine Bernard, Angela Brisebarre, Océane Dehan, Flora Donati, Vanessa Guimaraes, Banujaa Jeyarajah, Margot Penru, Florian Préjean, Yannis Rahou, Sylvie van der Werf, Frédéric Lemoine, Samar Berreira Ibraim, Jérôme Bourret, Kévin Da Silva, Maud Vanpeene, Vincent Enouf, Etienne Simon-Lorière, Domitille LEMAN	2023-10-24
hCoV-19/France/HDF-IPP23741/2023	betacoronavirus	EPI_ISL_18428248	2023-10-09	Europe	France	Hauts-de-France	Lille	Europe	France	Hauts-de-France	genome	29706	Human	45	Male	Hopital	National Reference Center for Viruses of Respiratory Infections (CNR VIR), Institut Pasteur	Léa Avon, Marion Barbet, Marine Bernard, Angela Brisebarre, Océane Dehan, Flora Donati, Vanessa Guimaraes, Banujaa Jeyarajah, Margot Penru, Florian Préjean, Yannis Rahou, Sylvie van der Werf, Frédéric Lemoine, Samar Berreira Ibraim, Jérôme Bourret, Kévin Da Silva, Maud Vanpeene, Vincent Enouf, Etienne Simon-Lorière, Aurélie GUIGON	2023-10-24
hCoV-19/France/IDF-IPP23750/2023	betacoronavirus	EPI_ISL_18428253	2023-10-09	Europe	France	Ile-de-France	Creteil	Europe	France	Ile-de-France	genome	29706	Human	100	Female	Hopital	National Reference Center for Viruses of Respiratory Infections (CNR VIR), Institut Pasteur	Léa Avon, Marion Barbet, Marine Bernard, Angela Brisebarre, Océane Dehan, Flora Donati, Vanessa Guimaraes, Banujaa Jeyarajah, Margot Penru, Florian Préjean, Yannis Rahou, Sylvie van der Werf, Frédéric Lemoine, Samar Berreira Ibraim, Jérôme Bourret, Kévin Da Silva, Maud Vanpeene, Vincent Enouf, Etienne Simon-Lorière, VARON	2023-10-24
hCoV-19/France/IDF-IPP23754/2023	betacoronavirus	EPI_ISL_18428257	2023-10-09	Europe	France	Ile-de-France	Creteil	Europe	France	Ile-de-France	genome	29706	Human	57	Female	Hopital	National Reference Center for Viruses of Respiratory Infections (CNR VIR), Institut Pasteur	Léa Avon, Marion Barbet, Marine Bernard, Angela Brisebarre, Océane Dehan, Flora Donati, Vanessa Guimaraes, Banujaa Jeyarajah, Margot Penru, Florian Préjean, Yannis Rahou, Sylvie van der Werf, Frédéric Lemoine, Samar Berreira Ibraim, Jérôme Bourret, Kévin Da Silva, Maud Vanpeene, Vincent Enouf, Etienne Simon-Lorière, VARON	2023-10-24
hCoV-19/France/IDF-IPP23778/2023	betacoronavirus	EPI_ISL_18428281	2023-10-09	Europe	France	Ile-de-France	Lisses	Europe	France	Ile-de-France	genome	29706	Human	71	Male	Labo Analyses Med	National Reference Center for Viruses of Respiratory Infections (CNR VIR), Institut Pasteur	Léa Avon, Marion Barbet, Marine Bernard, Angela Brisebarre, Océane Dehan, Flora Donati, Vanessa Guimaraes, Banujaa Jeyarajah, Margot Penru, Florian Préjean, Yannis Rahou, Sylvie van der Werf, Frédéric Lemoine, Samar Berreira Ibraim, Jérôme Bourret, Kévin Da Silva, Maud Vanpeene, Vincent Enouf, Etienne Simon-Lorière, Aude LESENNE	2023-10-24
hCoV-19/France/IDF-IPP23806/2023	betacoronavirus	EPI_ISL_18428305	2023-10-09	Europe	France	Ile-de-France	Ivry-Sur-Seine	Europe	France	Ile-de-France	genome	29706	Human	76	Female	Labo Analyses Med	National Reference Center for Viruses of Respiratory Infections (CNR VIR), Institut Pasteur	Léa Avon, Marion Barbet, Marine Bernard, Angela Brisebarre, Océane Dehan, Flora Donati, Vanessa Guimaraes, Banujaa Jeyarajah, Margot Penru, Florian Préjean, Yannis Rahou, Sylvie van der Werf, Frédéric Lemoine, Samar Berreira Ibraim, Jérôme Bourret, Kévin Da Silva, Maud Vanpeene, Vincent Enouf, Etienne Simon-Lorière, Catherine COIGNARD	2023-10-24
hCoV-19/France/IDF-IPP23885/2023	betacoronavirus	EPI_ISL_18428367	2023-10-09	Europe	France	Ile-de-France	Paris	Europe	France	Ile-de-France	genome	29706	Human	84	Male	Hopital	National Reference Center for Viruses of Respiratory Infections (CNR VIR), Institut Pasteur	Léa Avon, Marion Barbet, Marine Bernard, Angela Brisebarre, Océane Dehan, Flora Donati, Vanessa Guimaraes, Banujaa Jeyarajah, Margot Penru, Florian Préjean, Yannis Rahou, Sylvie van der Werf, Frédéric Lemoine, Samar Berreira Ibraim, Jérôme Bourret, Kévin Da Silva, Maud Vanpeene, Vincent Enouf, Etienne Simon-Lorière, Beate HEYM	2023-10-24
hCoV-19/France/IDF-IPP23900/2023	betacoronavirus	EPI_ISL_18428380	2023-10-09	Europe	France	Ile-de-France	Neuilly-Sur-Seine	Europe	France	Ile-de-France	genome	29706	Human	75	Female	Labo Analyses Med	National Reference Center for Viruses of Respiratory Infections (CNR VIR), Institut Pasteur	Léa Avon, Marion Barbet, Marine Bernard, Angela Brisebarre, Océane Dehan, Flora Donati, Vanessa Guimaraes, Banujaa Jeyarajah, Margot Penru, Florian Préjean, Yannis Rahou, Sylvie van der Werf, Frédéric Lemoine, Samar Berreira Ibraim, Jérôme Bourret, Kévin Da Silva, Maud Vanpeene, Vincent Enouf, Etienne Simon-Lorière, Pascal MAILLET	2023-10-24
hCoV-19/France/CVL-IPP23918/2023	betacoronavirus	EPI_ISL_18428390	2023-10-09	Europe	France	Centre-Val de Loire	Orleans	Europe	France	Centre-Val de Loire	genome	29706	Human	43	Female	Labo Analyses Med	National Reference Center for Viruses of Respiratory Infections (CNR VIR), Institut Pasteur	Léa Avon, Marion Barbet, Marine Bernard, Angela Brisebarre, Océane Dehan, Flora Donati, Vanessa Guimaraes, Banujaa Jeyarajah, Margot Penru, Florian Préjean, Yannis Rahou, Sylvie van der Werf, Frédéric Lemoine, Samar Berreira Ibraim, Jérôme Bourret, Kévin Da Silva, Maud Vanpeene, Vincent Enouf, Etienne Simon-Lorière, Anne DUTERRAIL	2023-10-24
hCoV-19/France/CVL-IPP23924/2023	betacoronavirus	EPI_ISL_18428396	2023-10-09	Europe	France	Centre-Val de Loire	Orleans	Europe	France	Centre-Val de Loire	genome	29706	Human	49	Male	Labo Analyses Med	National Reference Center for Viruses of Respiratory Infections (CNR VIR), Institut Pasteur	Léa Avon, Marion Barbet, Marine Bernard, Angela Brisebarre, Océane Dehan, Flora Donati, Vanessa Guimaraes, Banujaa Jeyarajah, Margot Penru, Florian Préjean, Yannis Rahou, Sylvie van der Werf, Frédéric Lemoine, Samar Berreira Ibraim, Jérôme Bourret, Kévin Da Silva, Maud Vanpeene, Vincent Enouf, Etienne Simon-Lorière, Anne DUTERRAIL	2023-10-24
hCoV-19/France/GES-IPP23945/2023	betacoronavirus	EPI_ISL_18428408	2023-10-09	Europe	France	Grand Est	Pannes	Europe	France	Grand Est	genome	29706	Human	68	Male	Labo Analyses Med	National Reference Center for Viruses of Respiratory Infections (CNR VIR), Institut Pasteur	Léa Avon, Marion Barbet, Marine Bernard, Angela Brisebarre, Océane Dehan, Flora Donati, Vanessa Guimaraes, Banujaa Jeyarajah, Margot Penru, Florian Préjean, Yannis Rahou, Sylvie van der Werf, Frédéric Lemoine, Samar Berreira Ibraim, Jérôme Bourret, Kévin Da Silva, Maud Vanpeene, Vincent Enouf, Etienne Simon-Lorière, Eric MORIN	2023-10-24
hCoV-19/France/GES-IPP23950/2023	betacoronavirus	EPI_ISL_18428413	2023-10-09	Europe	France	Grand Est	Pannes	Europe	France	Grand Est	genome	29706	Human	46	Male	Labo Analyses Med	National Reference Center for Viruses of Respiratory Infections (CNR VIR), Institut Pasteur	Léa Avon, Marion Barbet, Marine Bernard, Angela Brisebarre, Océane Dehan, Flora Donati, Vanessa Guimaraes, Banujaa Jeyarajah, Margot Penru, Florian Préjean, Yannis Rahou, Sylvie van der Werf, Frédéric Lemoine, Samar Berreira Ibraim, Jérôme Bourret, Kévin Da Silva, Maud Vanpeene, Vincent Enouf, Etienne Simon-Lorière, Eric MORIN	2023-10-24
hCoV-19/France/GES-IPP23952/2023	betacoronavirus	EPI_ISL_18428415	2023-10-09	Europe	France	Grand Est	Pannes	Europe	France	Grand Est	genome	29706	Human	22	Female	Labo Analyses Med	National Reference Center for Viruses of Respiratory Infections (CNR VIR), Institut Pasteur	Léa Avon, Marion Barbet, Marine Bernard, Angela Brisebarre, Océane Dehan, Flora Donati, Vanessa Guimaraes, Banujaa Jeyarajah, Margot Penru, Florian Préjean, Yannis Rahou, Sylvie van der Werf, Frédéric Lemoine, Samar Berreira Ibraim, Jérôme Bourret, Kévin Da Silva, Maud Vanpeene, Vincent Enouf, Etienne Simon-Lorière, Eric MORIN	2023-10-24
hCoV-19/France/GES-IPP23968/2023	betacoronavirus	EPI_ISL_18428431	2023-10-09	Europe	France	Grand Est	Pannes	Europe	France	Grand Est	genome	29706	Human	35	Male	Labo Analyses Med	National Reference Center for Viruses of Respiratory Infections (CNR VIR), Institut Pasteur	Léa Avon, Marion Barbet, Marine Bernard, Angela Brisebarre, Océane Dehan, Flora Donati, Vanessa Guimaraes, Banujaa Jeyarajah, Margot Penru, Florian Préjean, Yannis Rahou, Sylvie van der Werf, Frédéric Lemoine, Samar Berreira Ibraim, Jérôme Bourret, Kévin Da Silva, Maud Vanpeene, Vincent Enouf, Etienne Simon-Lorière, Eric MORIN	2023-10-24
hCoV-19/France/GES-IPP23979/2023	betacoronavirus	EPI_ISL_18428442	2023-10-09	Europe	France	Grand Est	Pannes	Europe	France	Grand Est	genome	29706	Human	52	Female	Labo Analyses Med	National Reference Center for Viruses of Respiratory Infections (CNR VIR), Institut Pasteur	Léa Avon, Marion Barbet, Marine Bernard, Angela Brisebarre, Océane Dehan, Flora Donati, Vanessa Guimaraes, Banujaa Jeyarajah, Margot Penru, Florian Préjean, Yannis Rahou, Sylvie van der Werf, Frédéric Lemoine, Samar Berreira Ibraim, Jérôme Bourret, Kévin Da Silva, Maud Vanpeene, Vincent Enouf, Etienne Simon-Lorière, Eric MORIN	2023-10-24
hCoV-19/France/GES-IPP23984/2023	betacoronavirus	EPI_ISL_18428447	2023-10-09	Europe	France	Grand Est	Pannes	Europe	France	Grand Est	genome	29706	Human	70	Female	Labo Analyses Med	National Reference Center for Viruses of Respiratory Infections (CNR VIR), Institut Pasteur	Léa Avon, Marion Barbet, Marine Bernard, Angela Brisebarre, Océane Dehan, Flora Donati, Vanessa Guimaraes, Banujaa Jeyarajah, Margot Penru, Florian Préjean, Yannis Rahou, Sylvie van der Werf, Frédéric Lemoine, Samar Berreira Ibraim, Jérôme Bourret, Kévin Da Silva, Maud Vanpeene, Vincent Enouf, Etienne Simon-Lorière, Eric MORIN	2023-10-24
hCoV-19/France/BFC-IPP24019/2023	betacoronavirus	EPI_ISL_18428474	2023-10-09	Europe	France	Bourgogne-Franche-Comte	Besancon	Europe	France	Bourgogne-Franche-Comte	genome	29706	Human	83	Male	Labo Analyses Med	National Reference Center for Viruses of Respiratory Infections (CNR VIR), Institut Pasteur	Léa Avon, Marion Barbet, Marine Bernard, Angela Brisebarre, Océane Dehan, Flora Donati, Vanessa Guimaraes, Banujaa Jeyarajah, Margot Penru, Florian Préjean, Yannis Rahou, Sylvie van der Werf, Frédéric Lemoine, Samar Berreira Ibraim, Jérôme Bourret, Kévin Da Silva, Maud Vanpeene, Vincent Enouf, Etienne Simon-Lorière, ARTHUR IMBACH	2023-10-24
hCoV-19/Singapore/R75MR25/2023	betacoronavirus	EPI_ISL_18428869	2023-10-12	Asia	Singapore			Asia	Singapore		genome	29836	Human	28	Male	National Public Health Laboratory, National Centre for Infectious Diseases	National Public Health Laboratory, National Centre for Infectious Diseases	Yichen Ding, Benny Yeo, Grace Ngan, Zhenyang Zhou, BeiBei Chen, Melvin Tan, Jesslin Tan, Chen Shi Ling, Teo Teck Hui, Samantha Ooi, Lin Cui, Raymond Tzer Pin Lin	2023-10-24
hCoV-19/England/CLIMB-CM7YGXJJ/2023	betacoronavirus	EPI_ISL_18429081	2023-10-17	Europe	United Kingdom	England		Europe	United Kingdom	England	genome	29777	Human	unknown	unknown	Respiratory Virus Unit, Microbiology Services Colindale, Public Health England	UK Health Security Agency (UKHSA)	PHE Covid Sequencing Team	2023-10-24
hCoV-19/England/CLIMB-CM7YEA6W/2023	betacoronavirus	EPI_ISL_18429100	2023-10-17	Europe	United Kingdom	England		Europe	United Kingdom	England	genome	29765	Human	unknown	unknown	Respiratory Virus Unit, Microbiology Services Colindale, Public Health England	UK Health Security Agency (UKHSA)	PHE Covid Sequencing Team	2023-10-24
hCoV-19/Portugal/PT49858/2023	betacoronavirus	EPI_ISL_18429367	2023-10-09	Europe	Portugal			Europe	Portugal		genome	29709	Human	unknown	unknown	CHEDV	Instituto Nacional de Saude Doutor Ricardo Jorge (INSA)	Borges et al	2023-10-24
hCoV-19/Portugal/PT49866/2023	betacoronavirus	EPI_ISL_18429368	2023-10-05	Europe	Portugal			Europe	Portugal		genome	29709	Human	unknown	unknown	CH Porto - H Sto Antonio	Instituto Nacional de Saude Doutor Ricardo Jorge (INSA)	Borges et al	2023-10-24
hCoV-19/Portugal/PT49868/2023	betacoronavirus	EPI_ISL_18429369	2023-10-06	Europe	Portugal			Europe	Portugal		genome	29702	Human	unknown	unknown	CH Porto - H Sto Antonio	Instituto Nacional de Saude Doutor Ricardo Jorge (INSA)	Borges et al	2023-10-24
hCoV-19/Portugal/PT49869/2023	betacoronavirus	EPI_ISL_18429370	2023-10-07	Europe	Portugal			Europe	Portugal		genome	29709	Human	unknown	unknown	CH Porto - H Sto Antonio	Instituto Nacional de Saude Doutor Ricardo Jorge (INSA)	Borges et al	2023-10-24
hCoV-19/Portugal/PT49874/2023	betacoronavirus	EPI_ISL_18429371	2023-09-28	Europe	Portugal			Europe	Portugal		genome	29709	Human	unknown	unknown	H Braga	Instituto Nacional de Saude Doutor Ricardo Jorge (INSA)	Borges et al	2023-10-24
hCoV-19/Portugal/PT49880/2023	betacoronavirus	EPI_ISL_18429372	2023-09-30	Europe	Portugal			Europe	Portugal		genome	29709	Human	unknown	unknown	H Braga	Instituto Nacional de Saude Doutor Ricardo Jorge (INSA)	Borges et al	2023-10-24
hCoV-19/Portugal/PT49888/2023	betacoronavirus	EPI_ISL_18429373	2023-10-05	Europe	Portugal			Europe	Portugal		genome	29709	Human	unknown	unknown	H Braga	Instituto Nacional de Saude Doutor Ricardo Jorge (INSA)	Borges et al	2023-10-24
hCoV-19/Portugal/PT49891/2023	betacoronavirus	EPI_ISL_18429374	2023-10-06	Europe	Portugal			Europe	Portugal		genome	29709	Human	unknown	unknown	H Braga	Instituto Nacional de Saude Doutor Ricardo Jorge (INSA)	Borges et al	2023-10-24
hCoV-19/Portugal/PT49893/2023	betacoronavirus	EPI_ISL_18429375	2023-10-07	Europe	Portugal			Europe	Portugal		genome	29709	Human	unknown	unknown	H Braga	Instituto Nacional de Saude Doutor Ricardo Jorge (INSA)	Borges et al	2023-10-24
hCoV-19/Portugal/PT49894/2023	betacoronavirus	EPI_ISL_18429376	2023-10-07	Europe	Portugal			Europe	Portugal		genome	29709	Human	unknown	unknown	H Braga	Instituto Nacional de Saude Doutor Ricardo Jorge (INSA)	Borges et al	2023-10-24
hCoV-19/Portugal/PT49912/2023	betacoronavirus	EPI_ISL_18429377	2023-09-27	Europe	Portugal			Europe	Portugal		genome	29709	Human	unknown	unknown	CHTMAD	Instituto Nacional de Saude Doutor Ricardo Jorge (INSA)	Borges et al	2023-10-24
hCoV-19/Portugal/PT49936/2023	betacoronavirus	EPI_ISL_18429380	2023-10-08	Europe	Portugal			Europe	Portugal		genome	29709	Human	unknown	unknown	CHTMAD	Instituto Nacional de Saude Doutor Ricardo Jorge (INSA)	Borges et al	2023-10-24
hCoV-19/Portugal/PT49970/2023	betacoronavirus	EPI_ISL_18429382	2023-10-07	Europe	Portugal			Europe	Portugal		genome	29709	Human	unknown	unknown	H Divino Espirito Santo - Ponta Delgada	Instituto Nacional de Saude Doutor Ricardo Jorge (INSA)	Borges et al	2023-10-24
hCoV-19/Portugal/PT49978/2023	betacoronavirus	EPI_ISL_18429383	2023-09-29	Europe	Portugal			Europe	Portugal		genome	29709	Human	unknown	unknown	CHU Sao Joao, Porto	Instituto Nacional de Saude Doutor Ricardo Jorge (INSA)	Borges et al	2023-10-24
hCoV-19/Bulgaria/s902/2023	betacoronavirus	EPI_ISL_18429583	2023-10-12	Europe	Bulgaria	Sofia		Europe	Bulgaria	Sofia	genome	28656	Human	56	Female	National Centre of Infectious and Parasitic Diseases National Laboratory "Influenza and ARD"	National Centre of Infectious and Parasitic Diseases National Laboratory "Influenza and ARD"	Ivelina Trifonova, Neli Korsun, Iveta Madzharova, Ivan Ivanov, Deian Donkov, Ivan Stoikov	2023-10-24
hCoV-19/Sweden/G-23-585644/2023	betacoronavirus	EPI_ISL_18429651	2023-10-12	Europe	Sweden	Kronoberg		Europe	Sweden	Kronoberg	genome	5179	Human	unknown	unknown	The Public Health Agency of Sweden	The Public Health Agency of Sweden	Emmi Andersson, Maria Lind Karlberg, Swedish national genomic surveillance program of SARS-CoV-2	2023-10-24
hCoV-19/France/BRE-CHUP-8603938753/2023	betacoronavirus	EPI_ISL_18430006	2023-10-11	Europe	France	Bretagne	La croixille	Europe	France	Bretagne	genome	29717	Human	51	Male	CHU Pontchaillou	CHU Pontchaillou	GROLHIER Claire, DENOUAL Florent, ETCHEVERRY Amandine, SASSI Mohamed, MESSAGER Patricia, NEVEU Corinne, HAVARD Laurence, DAUMER Benoit, PRONIER Charlotte, GALIBERT Marie Dominique, DE TAYRAC Marie, THIBAULT Vincent	2023-10-24
hCoV-19/Canada/QC-L00665545001/2023	betacoronavirus	EPI_ISL_18430153	2023-10-09	North America	Canada	Quebec		North America	Canada	Quebec	genome	29719	Human	35	Female	Laboratoire de santé publique du Québec	Laboratoire de santé publique du Québec	Benjamin Delisle, Dihya Baloul, Eric Fournier, Ines Levade, Joel Ménard, Cynthia Masse, Jose Hector Galvez Lopez, Alexandre Montpetit, Ioannis Ragoussis, Guillaume Bourque, Jesse Shapiro, Mark Lathrop and Judith Fafard on behalf of the CoVSeQ research group	2023-10-24
hCoV-19/USA/VA-CDC-LC1065445/2023	betacoronavirus	EPI_ISL_18430631	2023-10-09	North America	USA	Virginia		North America	USA	Virginia	genome	29660	Human	45	Female	Laboratory Corporation of America	Centers for Disease Control and Prevention Division of Viral Diseases, Pathogen Discovery	Dakota Howard, Dhwani Batra, Peter Cook, Jason Caravas, Benjamin Rambo-Martin, Natalie Thornburg, Yvette Unoarumhi, Reina Chau, Kristine Lacek, Paritra Mandal, Moneeb Bajwa, Nehalraza Momin, Shatavia Morrison, Christopher Gulvik, Erisa Sula, Minoo Agarwal, Eyad Almasri, Debbie Boles, Ayla Burns, Nuthawin Charoensri, Oren Cohen, Susan Countryman, Mary Cristobal, Bobbi Croy, Suzanne Dale, Hrushikes…	2023-10-24
hCoV-19/Italy/LIG-362386080/2023	betacoronavirus	EPI_ISL_18433272	2023-09-29	Europe	Italy	Liguria		Europe	Italy	Liguria	genome	29762	Human	45	Female	U.O. Igiene, Ospedale Policlinico San Martino IRCCS Genova	U.O. Igiene, Ospedale Policlinico San Martino	Bruzzone Bianca, De Pace Vanessa, Domnich Alexander, Randazzo Nadia, Ricucci Valentina, Orsi Andrea, Stefanelli Federica, Icardi Giancarlo on behalf of SARS-CoV-2 ITALIAN RESEARCH ENTERPRISE-(SCIRE) Collaborative Group	2023-10-25
hCoV-19/Spain/AR-HCULB-00006210/2023	betacoronavirus	EPI_ISL_18435938	2023-10-13	Europe	Spain	Aragon	Zaragoza	Europe	Spain	Aragon	genome	29764	Human	75	Female	Hospital Clinico Universitario Lozano Blesa	Hospital Clinico Universitario Lozano Blesa	Bueno Jessica	2023-10-26
hCoV-19/Switzerland/GE-HUG-42757033/2023	betacoronavirus	EPI_ISL_18437902	2023-10-05	Europe	Switzerland	Geneva		Europe	Switzerland	Geneva	genome	29752	Human	unknown	unknown	University Hospitals of Geneva, Laboratory of Virology	HUG, Laboratory of Virology and the Health2030 Genome Center	Samuel Cordey, Aline Mamin, Francisco Perez, Ana Rita Goncalves, Laurent Kaiser, Lorenzo Cerutti, Cedric Howald, Henri Pegeot, Melyssa Elies, Deborah Penet, Keith Harshman, Ioannis Xenarios	2023-10-26
hCoV-19/Switzerland/UN-HUG-42843559/2023	betacoronavirus	EPI_ISL_18437944	2023-10-16	Europe	Switzerland			Europe	Switzerland		genome	29711	Human	unknown	unknown	University Hospitals of Geneva, Laboratory of Virology	HUG, Laboratory of Virology and the Health2030 Genome Center	Samuel Cordey, Aline Mamin, Francisco Perez, Ana Rita Goncalves, Laurent Kaiser, Lorenzo Cerutti, Cedric Howald, Henri Pegeot, Melyssa Elies, Deborah Penet, Keith Harshman, Ioannis Xenarios	2023-10-26
hCoV-19/Italy/UMB-LAOP-137-2-12-2023/2023	betacoronavirus	EPI_ISL_18438571	2023-10-16	Europe	Italy	Umbria		Europe	Italy	Umbria	genome	29764	Human	21	Male	A.O. PERUGIA	A.O. PERUGIA	Mencacci A, Camilloni B, Bicchieraro G, Ciurnelli R, Cappelletti E, Lepri E, Bondi P, Lucheroni F, Spaccapelo R	2023-10-26
hCoV-19/Canada/NS-NSH-658060/2023	betacoronavirus	EPI_ISL_18438811	2023-10-12	North America	Canada	Nova Scotia		North America	Canada	Nova Scotia	genome	29650	Human	70 - 79	Female	NS-QEII Health Sciences Centre	Nova Scotia Health Authority	Loder, A., McCracken, G., LeBlanc, J., Gaston, D., Pettipas, J.	2023-10-27
hCoV-19/Iceland/L-4661/2023	betacoronavirus	EPI_ISL_18439585	2023-10-10	Europe	Iceland			Europe	Iceland		genome	29724	Human	unknown	unknown	Landspitali Department of Clinical Microbiology	Landspitali Department of Clinical Microbiology	Freyja Valsdottir, Zarko Urosevic, Brynja Armannsdottir, Karl Gustaf Kristinsson, Magnus Mani Saemundarson, Marta Mekarska, Kari Mar Asdisarson	2023-10-27
hCoV-19/Iceland/L-4667/2023	betacoronavirus	EPI_ISL_18439591	2023-10-11	Europe	Iceland			Europe	Iceland		genome	29752	Human	unknown	unknown	Landspitali Department of Clinical Microbiology	Landspitali Department of Clinical Microbiology	Freyja Valsdottir, Zarko Urosevic, Brynja Armannsdottir, Karl Gustaf Kristinsson, Magnus Mani Saemundarson, Marta Mekarska, Kari Mar Asdisarson	2023-10-27
hCoV-19/Iceland/L-4697/2023	betacoronavirus	EPI_ISL_18439621	2023-10-17	Europe	Iceland			Europe	Iceland		genome	29752	Human	unknown	unknown	Landspitali Department of Clinical Microbiology	Landspitali Department of Clinical Microbiology	Freyja Valsdottir, Zarko Urosevic, Brynja Armannsdottir, Karl Gustaf Kristinsson, Magnus Mani Saemundarson, Marta Mekarska, Kari Mar Asdisarson	2023-10-27
hCoV-19/Iceland/L-4712/2023	betacoronavirus	EPI_ISL_18439636	2023-10-19	Europe	Iceland			Europe	Iceland		genome	29792	Human	unknown	unknown	Landspitali Department of Clinical Microbiology	Landspitali Department of Clinical Microbiology	Freyja Valsdottir, Zarko Urosevic, Brynja Armannsdottir, Karl Gustaf Kristinsson, Magnus Mani Saemundarson, Marta Mekarska, Kari Mar Asdisarson	2023-10-27
hCoV-19/Iceland/L-4718/2023	betacoronavirus	EPI_ISL_18439642	2023-10-20	Europe	Iceland			Europe	Iceland		genome	29731	Human	unknown	unknown	Landspitali Department of Clinical Microbiology	Landspitali Department of Clinical Microbiology	Freyja Valsdottir, Zarko Urosevic, Brynja Armannsdottir, Karl Gustaf Kristinsson, Magnus Mani Saemundarson, Marta Mekarska, Kari Mar Asdisarson	2023-10-27
hCoV-19/Iceland/L-4724/2023	betacoronavirus	EPI_ISL_18439648	2023-10-21	Europe	Iceland			Europe	Iceland		genome	29785	Human	unknown	unknown	Landspitali Department of Clinical Microbiology	Landspitali Department of Clinical Microbiology	Freyja Valsdottir, Zarko Urosevic, Brynja Armannsdottir, Karl Gustaf Kristinsson, Magnus Mani Saemundarson, Marta Mekarska, Kari Mar Asdisarson	2023-10-27
hCoV-19/Iceland/L-4726/2023	betacoronavirus	EPI_ISL_18439650	2023-10-22	Europe	Iceland			Europe	Iceland		genome	29726	Human	unknown	unknown	Landspitali Department of Clinical Microbiology	Landspitali Department of Clinical Microbiology	Freyja Valsdottir, Zarko Urosevic, Brynja Armannsdottir, Karl Gustaf Kristinsson, Magnus Mani Saemundarson, Marta Mekarska, Kari Mar Asdisarson	2023-10-27
hCoV-19/Iceland/L-4727/2023	betacoronavirus	EPI_ISL_18439651	2023-10-22	Europe	Iceland			Europe	Iceland		genome	29634	Human	unknown	unknown	Landspitali Department of Clinical Microbiology	Landspitali Department of Clinical Microbiology	Freyja Valsdottir, Zarko Urosevic, Brynja Armannsdottir, Karl Gustaf Kristinsson, Magnus Mani Saemundarson, Marta Mekarska, Kari Mar Asdisarson	2023-10-27
hCoV-19/Iceland/L-4735/2023	betacoronavirus	EPI_ISL_18439659	2023-10-23	Europe	Iceland			Europe	Iceland		genome	29732	Human	unknown	unknown	Landspitali Department of Clinical Microbiology	Landspitali Department of Clinical Microbiology	Freyja Valsdottir, Zarko Urosevic, Brynja Armannsdottir, Karl Gustaf Kristinsson, Magnus Mani Saemundarson, Marta Mekarska, Kari Mar Asdisarson	2023-10-27
hCoV-19/Iceland/L-4736/2023	betacoronavirus	EPI_ISL_18439660	2023-10-23	Europe	Iceland			Europe	Iceland		genome	29527	Human	unknown	unknown	Landspitali Department of Clinical Microbiology	Landspitali Department of Clinical Microbiology	Freyja Valsdottir, Zarko Urosevic, Brynja Armannsdottir, Karl Gustaf Kristinsson, Magnus Mani Saemundarson, Marta Mekarska, Kari Mar Asdisarson	2023-10-27
hCoV-19/Iceland/L-4737/2023	betacoronavirus	EPI_ISL_18439661	2023-10-23	Europe	Iceland			Europe	Iceland		genome	29752	Human	unknown	unknown	Landspitali Department of Clinical Microbiology	Landspitali Department of Clinical Microbiology	Freyja Valsdottir, Zarko Urosevic, Brynja Armannsdottir, Karl Gustaf Kristinsson, Magnus Mani Saemundarson, Marta Mekarska, Kari Mar Asdisarson	2023-10-27
hCoV-19/Iceland/L-4738/2023	betacoronavirus	EPI_ISL_18439662	2023-10-23	Europe	Iceland			Europe	Iceland		genome	29718	Human	unknown	unknown	Landspitali Department of Clinical Microbiology	Landspitali Department of Clinical Microbiology	Freyja Valsdottir, Zarko Urosevic, Brynja Armannsdottir, Karl Gustaf Kristinsson, Magnus Mani Saemundarson, Marta Mekarska, Kari Mar Asdisarson	2023-10-27
hCoV-19/Switzerland/BS-UHB-USB_2023_10_23_992f8483/2023	betacoronavirus	EPI_ISL_18440325	2023-10-17	Europe	Switzerland	Basel-Stadt		Europe	Switzerland	Basel-Stadt	genome	29760	Human	unknown	unknown	Clinical Virology	Clinical Bacteriology, University Hospital Basel	Yi-Wen Lim, Pascal Schläpfer, Rainer Gosert, Klaudia Nägele, Svenia Schmid, Karoline Leuzinger	2023-10-27
hCoV-19/Switzerland/VS-ICH-2231020781/2023	betacoronavirus	EPI_ISL_18440415	2023-10-11	Europe	Switzerland	Wallis		Europe	Switzerland	Wallis	genome	29732	Human	unknown	unknown	Valais Hospital, Central Institute	Valais Hospital, Central Institute	Alexis Dumoulin, Lorenzo Cerutti, Cedric Howald, Henri Pegeot, Melyssa Elies, Deborah Penet, Keith Harshman, Ioannis Xenarios	2023-10-27
hCoV-19/USA/NJ-GBW-H20-350-8285/2023	betacoronavirus	EPI_ISL_18440544	2023-10-16	North America	USA	New Jersey	Essex County	North America	USA	New Jersey	genome	29769	Human	unknown	Male	Clinical Enterprise Airport	Ginkgo Bioworks Clinical Laboratory / XpressCheck	Keith Robison, Dongjuan Dai, Brintha P. Girinathan, Allison L. Hicks, Bryan Cosca, Alex M. Plocik, Birgitte B. Simen	2023-10-27
hCoV-19/France/PAC-HCL723001392701/2023	betacoronavirus	EPI_ISL_18440911	2023-10-09	Europe	France	Provence-Alpes-Cote d'Azur	Bouches-du-Rhone	Europe	France	Provence-Alpes-Cote d'Azur	genome	29721	Human	30	Female	CERBALIANCE PROVENCE	CNR Virus des Infections Respiratoires, France SUD	Bruno Simon, Antonin Bal, Theophile Boyer, Gregory Destras, Gwendolyne Burfin, Hadrien Regue, Quentin Semanas, Martine Valette, Bruno Lina, Laurence Josset	2023-10-27
hCoV-19/France/OCC-HCL723001395401/2023	betacoronavirus	EPI_ISL_18440936	2023-10-09	Europe	France	Occitanie	Gard	Europe	France	Occitanie	genome	29721	Human	53	Male	LABORATOIRE SELAS LABOSUD	CNR Virus des Infections Respiratoires, France SUD	Bruno Simon, Antonin Bal, Theophile Boyer, Gregory Destras, Gwendolyne Burfin, Hadrien Regue, Quentin Semanas, Martine Valette, Bruno Lina, Laurence Josset	2023-10-27
hCoV-19/France/PAC-HCL723001405401/2023	betacoronavirus	EPI_ISL_18441018	2023-10-09	Europe	France	Provence-Alpes-Cote d'Azur		Europe	France	Provence-Alpes-Cote d'Azur	genome	29721	Human	68	Male	LABORATOIRE SYNLAB PROVENCE	CNR Virus des Infections Respiratoires, France SUD	Bruno Simon, Antonin Bal, Theophile Boyer, Gregory Destras, Gwendolyne Burfin, Hadrien Regue, Quentin Semanas, Martine Valette, Bruno Lina, Laurence Josset	2023-10-27
hCoV-19/France/PAC-HCL723001413401/2023	betacoronavirus	EPI_ISL_18441088	2023-10-16	Europe	France	Provence-Alpes-Cote d'Azur		Europe	France	Provence-Alpes-Cote d'Azur	genome	29721	Human	45	Male	LABORATOIRE BIOAXIOME	CNR Virus des Infections Respiratoires, France SUD	Bruno Simon, Antonin Bal, Theophile Boyer, Gregory Destras, Gwendolyne Burfin, Hadrien Regue, Quentin Semanas, Martine Valette, Bruno Lina, Laurence Josset	2023-10-27
hCoV-19/France/PAC-HCL723001413801/2023	betacoronavirus	EPI_ISL_18441091	2023-10-16	Europe	France	Provence-Alpes-Cote d'Azur		Europe	France	Provence-Alpes-Cote d'Azur	genome	29721	Human	81	Female	LABORATOIRE BIOAXIOME	CNR Virus des Infections Respiratoires, France SUD	Bruno Simon, Antonin Bal, Theophile Boyer, Gregory Destras, Gwendolyne Burfin, Hadrien Regue, Quentin Semanas, Martine Valette, Bruno Lina, Laurence Josset	2023-10-27
hCoV-19/France/PAC-HCL723001424901/2023	betacoronavirus	EPI_ISL_18441177	2023-10-16	Europe	France	Provence-Alpes-Cote d'Azur	Bouches-du-Rhone	Europe	France	Provence-Alpes-Cote d'Azur	genome	29721	Human	67	Male	CERBALIANCE PROVENCE	CNR Virus des Infections Respiratoires, France SUD	Bruno Simon, Antonin Bal, Theophile Boyer, Gregory Destras, Gwendolyne Burfin, Hadrien Regue, Quentin Semanas, Martine Valette, Bruno Lina, Laurence Josset	2023-10-27
hCoV-19/France/PAC-HCL723001425001/2023	betacoronavirus	EPI_ISL_18441178	2023-10-16	Europe	France	Provence-Alpes-Cote d'Azur	Bouches-du-Rhone	Europe	France	Provence-Alpes-Cote d'Azur	genome	29721	Human	71	Female	CERBALIANCE PROVENCE	CNR Virus des Infections Respiratoires, France SUD	Bruno Simon, Antonin Bal, Theophile Boyer, Gregory Destras, Gwendolyne Burfin, Hadrien Regue, Quentin Semanas, Martine Valette, Bruno Lina, Laurence Josset	2023-10-27
hCoV-19/France/OCC-HCL723001430601/2023	betacoronavirus	EPI_ISL_18441227	2023-10-16	Europe	France	Occitanie	Herault	Europe	France	Occitanie	genome	29721	Human	76	Male	LABORATOIRE SELAS LABOSUD	CNR Virus des Infections Respiratoires, France SUD	Bruno Simon, Antonin Bal, Theophile Boyer, Gregory Destras, Gwendolyne Burfin, Hadrien Regue, Quentin Semanas, Martine Valette, Bruno Lina, Laurence Josset	2023-10-27
hCoV-19/France/OCC-HCL723001431601/2023	betacoronavirus	EPI_ISL_18441237	2023-10-16	Europe	France	Occitanie	Herault	Europe	France	Occitanie	genome	29721	Human	37	Female	LABORATOIRE SELAS LABOSUD	CNR Virus des Infections Respiratoires, France SUD	Bruno Simon, Antonin Bal, Theophile Boyer, Gregory Destras, Gwendolyne Burfin, Hadrien Regue, Quentin Semanas, Martine Valette, Bruno Lina, Laurence Josset	2023-10-27
hCoV-19/France/ARA-HCL723001432701/2023	betacoronavirus	EPI_ISL_18441248	2023-10-16	Europe	France	Auvergne-Rhone-Alpes		Europe	France	Auvergne-Rhone-Alpes	genome	29721	Human	67	Female	EUROFINS LABAZUR RHONE-ALPES	CNR Virus des Infections Respiratoires, France SUD	Bruno Simon, Antonin Bal, Theophile Boyer, Gregory Destras, Gwendolyne Burfin, Hadrien Regue, Quentin Semanas, Martine Valette, Bruno Lina, Laurence Josset	2023-10-27
hCoV-19/France/ARA-HCL723001433201/2023	betacoronavirus	EPI_ISL_18441253	2023-10-16	Europe	France	Auvergne-Rhone-Alpes		Europe	France	Auvergne-Rhone-Alpes	genome	29721	Human	73	Male	EUROFINS LABAZUR RHONE-ALPES	CNR Virus des Infections Respiratoires, France SUD	Bruno Simon, Antonin Bal, Theophile Boyer, Gregory Destras, Gwendolyne Burfin, Hadrien Regue, Quentin Semanas, Martine Valette, Bruno Lina, Laurence Josset	2023-10-27
hCoV-19/Netherlands/UT-RIVM-132454/2023	betacoronavirus	EPI_ISL_18441645	2023-10-18	Europe	Netherlands	Utrecht		Europe	Netherlands	Utrecht	genome	29721	Human	unknown	unknown	National Institute for Public Health and the Environment (RIVM)	National Institute for Public Health and the Environment (RIVM)	Adam Meijer, Harry Vennema, Dirk Eggink, Jeroen Cremer, Sharon van den Brink, Bas van der Veer, AnneMarie van den Brandt, Kim Freriks, Ryanne Jaarsma, Lynn Aarts, Sanne Bos, Jil Kocken, Jordy de Bakker, Afke Vogelzang, Zarif MansoerAziem Elahi, Floor Fontein, Trung Bui, Florian Zwagemaker, Dennis Schmitz, Annelies Kroneman, Karim Hajji, Ivo van Walle, Chantal Reusken, on behalf of the national CO…	2023-10-27
hCoV-19/Netherlands/ZH-RIVM-132403/2023	betacoronavirus	EPI_ISL_18441647	2023-10-07	Europe	Netherlands	Zuid-Holland		Europe	Netherlands	Zuid-Holland	genome	29721	Human	unknown	unknown	National Institute for Public Health and the Environment (RIVM)	National Institute for Public Health and the Environment (RIVM)	Adam Meijer, Harry Vennema, Dirk Eggink, Jeroen Cremer, Sharon van den Brink, Bas van der Veer, AnneMarie van den Brandt, Kim Freriks, Ryanne Jaarsma, Lynn Aarts, Sanne Bos, Jil Kocken, Jordy de Bakker, Afke Vogelzang, Zarif MansoerAziem Elahi, Floor Fontein, Trung Bui, Florian Zwagemaker, Dennis Schmitz, Annelies Kroneman, Karim Hajji, Ivo van Walle, Chantal Reusken, on behalf of the national CO…	2023-10-27
hCoV-19/Netherlands/ZH-RIVM-132423/2023	betacoronavirus	EPI_ISL_18441649	2023-10-13	Europe	Netherlands	Zuid-Holland		Europe	Netherlands	Zuid-Holland	genome	29721	Human	unknown	unknown	National Institute for Public Health and the Environment (RIVM)	National Institute for Public Health and the Environment (RIVM)	Adam Meijer, Harry Vennema, Dirk Eggink, Jeroen Cremer, Sharon van den Brink, Bas van der Veer, AnneMarie van den Brandt, Kim Freriks, Ryanne Jaarsma, Lynn Aarts, Sanne Bos, Jil Kocken, Jordy de Bakker, Afke Vogelzang, Zarif MansoerAziem Elahi, Floor Fontein, Trung Bui, Florian Zwagemaker, Dennis Schmitz, Annelies Kroneman, Karim Hajji, Ivo van Walle, Chantal Reusken, on behalf of the national CO…	2023-10-27
hCoV-19/Netherlands/LI-RIVM-132448/2023	betacoronavirus	EPI_ISL_18441832	2023-10-17	Europe	Netherlands	Limburg		Europe	Netherlands	Limburg	genome	29721	Human	unknown	unknown	National Institute for Public Health and the Environment (RIVM)	National Institute for Public Health and the Environment (RIVM)	Adam Meijer, Harry Vennema, Dirk Eggink, Jeroen Cremer, Sharon van den Brink, Bas van der Veer, AnneMarie van den Brandt, Kim Freriks, Ryanne Jaarsma, Lynn Aarts, Sanne Bos, Jil Kocken, Jordy de Bakker, Afke Vogelzang, Zarif MansoerAziem Elahi, Floor Fontein, Trung Bui, Florian Zwagemaker, Dennis Schmitz, Annelies Kroneman, Karim Hajji, Ivo van Walle, Chantal Reusken, on behalf of the national CO…	2023-10-27
hCoV-19/Belgium/rega-47702/2023	betacoronavirus	EPI_ISL_18441894	2023-10-18	Europe	Belgium	Leuven		Europe	Belgium	Leuven	genome	29652	Human	84	Female	KU Leuven, Rega Institute, Clinical and Epidemiological Virology	KU Leuven, Rega Institute, Clinical and Epidemiological Virology	Anne-Sophie Logist, Bram Van Holm, Bert Vanmechelen, Piet Maes	2023-10-27
hCoV-19/Switzerland/VD-CHUV-GEN18015/2023	betacoronavirus	EPI_ISL_18441950	2023-10-16	Europe	Switzerland	Vaud		Europe	Switzerland	Vaud	genome	29865	Human	unknown	unknown	CHUV	Laboratory of genomics and metagenomics, Institute of Microbiology, University Hospital Centre and University of Lausanne	Trestan Pillonel, Damien Jacot, Sébastien Aeby, Gilbert Greub, Claire Bertelli	2023-10-27
hCoV-19/Switzerland/VD-CHUV-GEN17992/2023	betacoronavirus	EPI_ISL_18441964	2023-10-10	Europe	Switzerland	Vaud		Europe	Switzerland	Vaud	genome	29857	Human	unknown	unknown	CHUV	Laboratory of genomics and metagenomics, Institute of Microbiology, University Hospital Centre and University of Lausanne	Trestan Pillonel, Damien Jacot, Sébastien Aeby, Gilbert Greub, Claire Bertelli	2023-10-27
hCoV-19/Ireland/LK-UHL-672961/2023	betacoronavirus	EPI_ISL_18441998	2023-10-14	Europe	Ireland	Limerick		Europe	Ireland	Limerick	genome	29648	Human	60 - 69	Male	University Hospital Limerick	Molecular Laboratory, Serology and Virology at Pathology Department	Diane Slater-Kinghorn, Colm McDonnell, James Powell, Lisa Dillon, Elaine O'Mahony, Patrick Stapleton, on behalf of National SARS-CoV-2 WGS Surveillance Programme	2023-10-27
hCoV-19/Ireland/LK-UHL-672987/2023	betacoronavirus	EPI_ISL_18442000	2023-10-16	Europe	Ireland	Limerick		Europe	Ireland	Limerick	genome	29648	Human	30 - 39	Female	University Hospital Limerick	Molecular Laboratory, Serology and Virology at Pathology Department	Diane Slater-Kinghorn, Colm McDonnell, James Powell, Lisa Dillon, Elaine O'Mahony, Patrick Stapleton, on behalf of National SARS-CoV-2 WGS Surveillance Programme	2023-10-27
hCoV-19/Ireland/LK-UHL-673041/2023	betacoronavirus	EPI_ISL_18442001	2023-10-16	Europe	Ireland	Limerick		Europe	Ireland	Limerick	genome	29648	Human	60 - 69	Female	University Hospital Limerick	Molecular Laboratory, Serology and Virology at Pathology Department	Diane Slater-Kinghorn, Colm McDonnell, James Powell, Lisa Dillon, Elaine O'Mahony, Patrick Stapleton, on behalf of National SARS-CoV-2 WGS Surveillance Programme	2023-10-27
hCoV-19/Ireland/LK-UHL-673092/2023	betacoronavirus	EPI_ISL_18442002	2023-10-16	Europe	Ireland	Limerick		Europe	Ireland	Limerick	genome	29649	Human	60 - 69	Male	University Hospital Limerick	Molecular Laboratory, Serology and Virology at Pathology Department	Diane Slater-Kinghorn, Colm McDonnell, James Powell, Lisa Dillon, Elaine O'Mahony, Patrick Stapleton, on behalf of National SARS-CoV-2 WGS Surveillance Programme	2023-10-27
hCoV-19/Ireland/LK-UHL-673095/2023	betacoronavirus	EPI_ISL_18442005	2023-10-17	Europe	Ireland	Limerick		Europe	Ireland	Limerick	genome	29648	Human	60 - 69	Male	University Hospital Limerick	Molecular Laboratory, Serology and Virology at Pathology Department	Diane Slater-Kinghorn, Colm McDonnell, James Powell, Lisa Dillon, Elaine O'Mahony, Patrick Stapleton, on behalf of National SARS-CoV-2 WGS Surveillance Programme	2023-10-27
hCoV-19/Ireland/LK-UHL-673068/2023	betacoronavirus	EPI_ISL_18442006	2023-10-17	Europe	Ireland	Limerick		Europe	Ireland	Limerick	genome	29648	Human	80 - 89	Female	University Hospital Limerick	Molecular Laboratory, Serology and Virology at Pathology Department	Diane Slater-Kinghorn, Colm McDonnell, James Powell, Lisa Dillon, Elaine O'Mahony, Patrick Stapleton, on behalf of National SARS-CoV-2 WGS Surveillance Programme	2023-10-27
hCoV-19/Ireland/LK-UHL-672627/2023	betacoronavirus	EPI_ISL_18442007	2023-10-17	Europe	Ireland	Limerick		Europe	Ireland	Limerick	genome	29648	Human	70 - 79	Male	University Hospital Limerick	Molecular Laboratory, Serology and Virology at Pathology Department	Diane Slater-Kinghorn, Colm McDonnell, James Powell, Lisa Dillon, Elaine O'Mahony, Patrick Stapleton, on behalf of National SARS-CoV-2 WGS Surveillance Programme	2023-10-27
hCoV-19/Ireland/LK-UHL-673119/2023	betacoronavirus	EPI_ISL_18442010	2023-10-17	Europe	Ireland	Limerick		Europe	Ireland	Limerick	genome	29648	Human	80 - 89	Male	University Hospital Limerick	Molecular Laboratory, Serology and Virology at Pathology Department	Diane Slater-Kinghorn, Colm McDonnell, James Powell, Lisa Dillon, Elaine O'Mahony, Patrick Stapleton, on behalf of National SARS-CoV-2 WGS Surveillance Programme	2023-10-27
hCoV-19/Ireland/LK-UHL-673147/2023	betacoronavirus	EPI_ISL_18442013	2023-10-18	Europe	Ireland	Limerick		Europe	Ireland	Limerick	genome	29648	Human	60 - 69	Male	University Hospital Limerick	Molecular Laboratory, Serology and Virology at Pathology Department	Diane Slater-Kinghorn, Colm McDonnell, James Powell, Lisa Dillon, Elaine O'Mahony, Patrick Stapleton, on behalf of National SARS-CoV-2 WGS Surveillance Programme	2023-10-27
hCoV-19/Ireland/LK-UHL-673148/2023	betacoronavirus	EPI_ISL_18442014	2023-10-18	Europe	Ireland	Limerick		Europe	Ireland	Limerick	genome	29648	Human	70 - 79	Male	University Hospital Limerick	Molecular Laboratory, Serology and Virology at Pathology Department	Diane Slater-Kinghorn, Colm McDonnell, James Powell, Lisa Dillon, Elaine O'Mahony, Patrick Stapleton, on behalf of National SARS-CoV-2 WGS Surveillance Programme	2023-10-27
hCoV-19/Ireland/LK-UHL-672673/2023	betacoronavirus	EPI_ISL_18442015	2023-10-10	Europe	Ireland	Limerick		Europe	Ireland	Limerick	genome	29648	Human	20 - 29	Male	University Hospital Limerick	Molecular Laboratory, Serology and Virology at Pathology Department	Diane Slater-Kinghorn, Colm McDonnell, James Powell, Lisa Dillon, Elaine O'Mahony, Patrick Stapleton, on behalf of National SARS-CoV-2 WGS Surveillance Programme	2023-10-27
hCoV-19/Ireland/LK-UHL-672795/2023	betacoronavirus	EPI_ISL_18442016	2023-10-12	Europe	Ireland	Limerick		Europe	Ireland	Limerick	genome	29648	Human	40 - 49	Male	University Hospital Limerick	Molecular Laboratory, Serology and Virology at Pathology Department	Diane Slater-Kinghorn, Colm McDonnell, James Powell, Lisa Dillon, Elaine O'Mahony, Patrick Stapleton, on behalf of National SARS-CoV-2 WGS Surveillance Programme	2023-10-27
hCoV-19/Denmark/DCGC-661561/2023	betacoronavirus	EPI_ISL_18442804	2023-10-16	Europe	Denmark			Europe	Denmark		genome	29709	Human	unknown	unknown	Department of Bacteria, Parasites and Fungi, Statens Serum Institut, Copenhagen, Denmark	Statens Serum Institut Bioinformatics and Microbial Genomics	Povilas Matusevicius et al.	2023-10-28
hCoV-19/Denmark/DCGC-661600/2023	betacoronavirus	EPI_ISL_18442843	2023-10-16	Europe	Denmark			Europe	Denmark		genome	29743	Human	unknown	unknown	Department of Bacteria, Parasites and Fungi, Statens Serum Institut, Copenhagen, Denmark	Statens Serum Institut Bioinformatics and Microbial Genomics	Povilas Matusevicius et al.	2023-10-28
hCoV-19/Denmark/DCGC-661663/2023	betacoronavirus	EPI_ISL_18442905	2023-10-09	Europe	Denmark			Europe	Denmark		genome	29756	Human	unknown	unknown	Department of Bacteria, Parasites and Fungi, Statens Serum Institut, Copenhagen, Denmark	Statens Serum Institut Bioinformatics and Microbial Genomics	Povilas Matusevicius et al.	2023-10-28
hCoV-19/Denmark/DCGC-661700/2023	betacoronavirus	EPI_ISL_18442941	2023-10-09	Europe	Denmark			Europe	Denmark		genome	29812	Human	unknown	unknown	Department of Bacteria, Parasites and Fungi, Statens Serum Institut, Copenhagen, Denmark	Statens Serum Institut Bioinformatics and Microbial Genomics	Povilas Matusevicius et al.	2023-10-28
hCoV-19/Denmark/DCGC-661739/2023	betacoronavirus	EPI_ISL_18442980	2023-10-09	Europe	Denmark			Europe	Denmark		genome	29756	Human	unknown	unknown	Department of Bacteria, Parasites and Fungi, Statens Serum Institut, Copenhagen, Denmark	Statens Serum Institut Bioinformatics and Microbial Genomics	Povilas Matusevicius et al.	2023-10-28
hCoV-19/Italy/LOM_Unimi-3675/2023	betacoronavirus	EPI_ISL_18443640	2023-10-23	Europe	Italy	Lombardy		Europe	Italy	Lombardy	genome	29765	Human	unknown	unknown	Unimi-ATS CittaMetropolitanaMilanese	Università degli Studi di Milano La Statale	Elena Pariani	2023-10-28
hCoV-19/Belgium/UCL_H-293G0005/2023	betacoronavirus	EPI_ISL_18443915	2023-10-20	Europe	Belgium	Brussels Hoofdstedelijk Gewest	Schaarbeek	Europe	Belgium	Brussels Hoofdstedelijk Gewest	genome	29649	Human	0	Male	Cliniques Universitaires Saint Luc-UCL Bruxelles	Cliniques Universitaires Saint Luc-UCL Bruxelles	Argudin Reguiero Maria De Los Angeles, Schohy Anaïs, Zorzi Giulia, Barbee Cindy, Verroken Alexia, Anantharajah Ahalieyah, Rodriguez De Villalobos Hector, Kabamba Mukadi Benoît	2023-10-30
hCoV-19/Belgium/UZB_54810242/2023	betacoronavirus	EPI_ISL_18443920	2023-10-17	Europe	Belgium	Alsemberg		Europe	Belgium	Alsemberg	genome	29649	Human	14	Female	Microbiology Department - University Hospital Brussel	Microbiology Department - University Hospital Brussel	Thomas Demuyser, Florence Crombé, Oriane Soetens	2023-10-30
hCoV-19/Japan/PG-579064/2023	betacoronavirus	EPI_ISL_18443978	2023-10-11	Asia	Japan	Chiba		Asia	Japan	Chiba	genome	29744	Human	unknown	unknown	Chiba Prefectural Institute of Public Health	Division of Virology and Zoology, Chiba Prefectural Institute of Public Health	Yuki Fujinuma, Hidetaka Yoshizumi, Hitomi Yahata, Misato Nakamoto, Yuji Hanada, Mika Takeuchi, Ayako Kojima, Masumi Motoya, Kanami Kadowaki, Akihiro Takemura, Tsuyoshi Sekizuka, Kentaro Itokawa, Akina Ogamino, Rina Tanaka, Masanori Hashino, Makoto Kuroda	2023-10-30
hCoV-19/Spain/MD-HGUGM-64154851/2023	betacoronavirus	EPI_ISL_18444230	2023-10-20	Europe	Spain	Madrid		Europe	Spain	Madrid	genome	29706	Human	95	Female	Hospital General Universitario Gregorio Marañón	Hospital General Universitario Gregorio Marañón	Sergio Buenestado Serrano, Rosalía Palomino Cabrera, Daniel Peñas Utrilla, Pedro Sola Campoy, Cristina Rodriguez-Grande, Marta Herranz Martin, Julia Suárez, Pilar Catalán, Patricia Muñoz, Laura Pérez-Lago, Darío García de Viedma	2023-10-30
hCoV-19/Singapore/R78MR55/2023	betacoronavirus	EPI_ISL_18445258	2023-10-23	Asia	Singapore			Asia	Singapore		genome	29702	Human	39	Male	National Public Health Laboratory, National Centre for Infectious Diseases	National Public Health Laboratory, National Centre for Infectious Diseases	Grace Ngan, Yichen Ding, Benny Yeo, Zhenyang Zhou, Melvin Tan, BeiBei Chen, Jesslin Tan, Chen Shi Ling, Teo Teck Hui, Samantha Ooi, Lin Cui, Raymond Tzer Pin Lin	2023-10-30
hCoV-19/Belgium/AZDelta-2341-02774/2023	betacoronavirus	EPI_ISL_18445384	2023-10-09	Europe	Belgium	Houthulst		Europe	Belgium	Houthulst	genome	29766	Human	23	Male	AZDelta	AZ Delta Medical Laboratories in Roeselare, Belgium	Geert Martens, Dieter De Smet, Frederik Van Hoecke, Patrick Descheemaeker, on behalf of AZ Delta COVID-19 Genomics core (member of Genomic surveillance of SARS-CoV-2 in Belgium network)	2023-10-30
hCoV-19/Spain/CL-44273/2023	betacoronavirus	EPI_ISL_18445819	2023-09-29	Europe	Spain	Castilla y Leon		Europe	Spain	Castilla y Leon	genome	29785	Human	88	Female	Hospital Clínico Universitario de Valladolid (HCUV)	Hospital Clínico Universitario de Valladolid (HCUV)	Antonio Orduña-Domingo, Marta Hernandez, David Abad, Marta Dominguez-Gil, Silvia Rojo, Gabriel March Rosello, Sonsoles Garcinuño Pérez, Carmen Aldea-Mansilla, Mª Fe Brezmes-Valdivieso, Gregoria Megías Lobón, María Antonia García Castro, Carmen Gimeno Crespo, Noelia Arenal Andrés, Carlos Fuster Foz, M. Isabel Fernandez-Natal, Jose María Eiros Bouza	2023-10-30
hCoV-19/Spain/CL-44517/2023	betacoronavirus	EPI_ISL_18445828	2023-10-03	Europe	Spain	Castilla y Leon		Europe	Spain	Castilla y Leon	genome	29789	Human	23	Female	Hospital Clínico Universitario de Valladolid (HCUV)	Hospital Clínico Universitario de Valladolid (HCUV)	Antonio Orduña-Domingo, Marta Hernandez, David Abad, Marta Dominguez-Gil, Silvia Rojo, Gabriel March Rosello, Sonsoles Garcinuño Pérez, Carmen Aldea-Mansilla, Mª Fe Brezmes-Valdivieso, Gregoria Megías Lobón, María Antonia García Castro, Carmen Gimeno Crespo, Noelia Arenal Andrés, Carlos Fuster Foz, M. Isabel Fernandez-Natal, Jose María Eiros Bouza	2023-10-30
hCoV-19/USA/CA-HLX-STM-2URPB7DZ6/2023	betacoronavirus	EPI_ISL_18446335	2023-10-17	North America	USA	California		North America	USA	California	genome	29813	Human	unknown	unknown	Kaiser Permanente Southern California	Helix	Simon White on behalf of Kaiser Permanente Southern California, Helix	2023-10-30
hCoV-19/USA/CA-HLX-STM-PAMFMB3BN/2023	betacoronavirus	EPI_ISL_18446412	2023-10-17	North America	USA	California		North America	USA	California	genome	29815	Human	unknown	unknown	Kaiser Permanente Southern California	Helix	Simon White on behalf of Kaiser Permanente Southern California, Helix	2023-10-30
hCoV-19/Spain/IB-HUSE-08859/2023	betacoronavirus	EPI_ISL_18446865	2023-10-24	Europe	Spain	Balearic Islands		Europe	Spain	Balearic Islands	genome	29759	Human	74	Female	Hospital Universitario Son Llatzer	Hospital Manacor	Dr. Antonio Oliver, Dr. Carla López-Causapé, Dr. Gabriel Cabot, on behalf of Servicio de Microbiología, Hospital Universitario Son Espases	2023-10-30
hCoV-19/Spain/IB-HUSE-08908/2023	betacoronavirus	EPI_ISL_18446889	2023-10-24	Europe	Spain	Balearic Islands		Europe	Spain	Balearic Islands	genome	29759	Human	83	Male	Hospital Manacor	Hospital Universitario Son Espases	Dr. Antonio Oliver, Dr. Carla López-Causapé, Dr. Gabriel Cabot, on behalf of Servicio de Microbiología, Hospital Universitario Son Espases	2023-10-30
hCoV-19/France/CVF-IPP24299/2023	betacoronavirus	EPI_ISL_18447065	2023-10-16	Europe	France	Centre-Val de Loire	Orleans	Europe	France	Centre-Val de Loire	genome	29706	Human	69	Female	Labo Analyses Med	National Reference Center for Viruses of Respiratory Infections (CNR VIR), Institut Pasteur	Léa Avon, Marion Barbet, Marine Bernard, Angela Brisebarre, Océane Dehan, Flora Donati, Vanessa Guimaraes, Banujaa Jeyarajah, Margot Penru, Florian Préjean, Yannis Rahou, Sylvie Van Der Werf, Frédéric Lemoine, Samar Berreira Ibraim, Jérôme Bourret, Kévin Da Silva, Maud Vanpeene, Vincent Enouf, Etienne Simon-Lorière, Anne Duterrail	2023-10-30
hCoV-19/France/CVF-IPP24327/2023	betacoronavirus	EPI_ISL_18447066	2023-10-16	Europe	France	Centre-Val de Loire	Saint-Doulchard	Europe	France	Centre-Val de Loire	genome	29706	Human	68	Female	Labo Analyses Med	National Reference Center for Viruses of Respiratory Infections (CNR VIR), Institut Pasteur	Léa Avon, Marion Barbet, Marine Bernard, Angela Brisebarre, Océane Dehan, Flora Donati, Vanessa Guimaraes, Banujaa Jeyarajah, Margot Penru, Florian Préjean, Yannis Rahou, Sylvie Van Der Werf, Frédéric Lemoine, Samar Berreira Ibraim, Jérôme Bourret, Kévin Da Silva, Maud Vanpeene, Vincent Enouf, Etienne Simon-Lorière, Valérie Weber	2023-10-30
hCoV-19/France/GES-IPP24376/2023	betacoronavirus	EPI_ISL_18447068	2023-10-16	Europe	France	Grand Est	Romilly-Sur-Seine	Europe	France	Grand Est	genome	29697	Human	55	Female	Labo Analyses Med	National Reference Center for Viruses of Respiratory Infections (CNR VIR), Institut Pasteur	Léa Avon, Marion Barbet, Marine Bernard, Angela Brisebarre, Océane Dehan, Flora Donati, Vanessa Guimaraes, Banujaa Jeyarajah, Margot Penru, Florian Préjean, Yannis Rahou, Sylvie Van Der Werf, Frédéric Lemoine, Samar Berreira Ibraim, Jérôme Bourret, Kévin Da Silva, Maud Vanpeene, Vincent Enouf, Etienne Simon-Lorière, Eric Grandsire	2023-10-30
hCoV-19/France/HDF-IPP24683/2023	betacoronavirus	EPI_ISL_18447069	2023-10-16	Europe	France	Hauts-de-France	Tourcoing	Europe	France	Hauts-de-France	genome	29706	Human	39	Female	Labo Analyses Med	National Reference Center for Viruses of Respiratory Infections (CNR VIR), Institut Pasteur	Léa Avon, Marion Barbet, Marine Bernard, Angela Brisebarre, Océane Dehan, Flora Donati, Vanessa Guimaraes, Banujaa Jeyarajah, Margot Penru, Florian Préjean, Yannis Rahou, Sylvie Van Der Werf, Frédéric Lemoine, Samar Berreira Ibraim, Jérôme Bourret, Kévin Da Silva, Maud Vanpeene, Vincent Enouf, Etienne Simon-Lorière, Domitille Leman	2023-10-30
hCoV-19/France/IDF-IPP24670/2023	betacoronavirus	EPI_ISL_18447070	2023-10-16	Europe	France	Ile-de-France	Ivry-Sur-Seine	Europe	France	Ile-de-France	genome	29706	Human	86	Male	Labo Analyses Med	National Reference Center for Viruses of Respiratory Infections (CNR VIR), Institut Pasteur	Léa Avon, Marion Barbet, Marine Bernard, Angela Brisebarre, Océane Dehan, Flora Donati, Vanessa Guimaraes, Banujaa Jeyarajah, Margot Penru, Florian Préjean, Yannis Rahou, Sylvie Van Der Werf, Frédéric Lemoine, Samar Berreira Ibraim, Jérôme Bourret, Kévin Da Silva, Maud Vanpeene, Vincent Enouf, Etienne Simon-Lorière, Catherine Coignard	2023-10-30
hCoV-19/France/IDF-IPP24537/2023	betacoronavirus	EPI_ISL_18447071	2023-10-16	Europe	France	Ile-de-France	L'Isle-Adam	Europe	France	Ile-de-France	genome	29706	Human	35	Female	Labo Analyses Med	National Reference Center for Viruses of Respiratory Infections (CNR VIR), Institut Pasteur	Léa Avon, Marion Barbet, Marine Bernard, Angela Brisebarre, Océane Dehan, Flora Donati, Vanessa Guimaraes, Banujaa Jeyarajah, Margot Penru, Florian Préjean, Yannis Rahou, Sylvie Van Der Werf, Frédéric Lemoine, Samar Berreira Ibraim, Jérôme Bourret, Kévin Da Silva, Maud Vanpeene, Vincent Enouf, Etienne Simon-Lorière, S. Cocco	2023-10-30
hCoV-19/France/IDF-IPP24293/2023	betacoronavirus	EPI_ISL_18447072	2023-10-16	Europe	France	Ile-de-France	Paris	Europe	France	Ile-de-France	genome	29706	Human	76	Female	Labo Analyses Med	National Reference Center for Viruses of Respiratory Infections (CNR VIR), Institut Pasteur	Léa Avon, Marion Barbet, Marine Bernard, Angela Brisebarre, Océane Dehan, Flora Donati, Vanessa Guimaraes, Banujaa Jeyarajah, Margot Penru, Florian Préjean, Yannis Rahou, Sylvie Van Der Werf, Frédéric Lemoine, Samar Berreira Ibraim, Jérôme Bourret, Kévin Da Silva, Maud Vanpeene, Vincent Enouf, Etienne Simon-Lorière, Beate Heym	2023-10-30
hCoV-19/France/IDF-IPP24426/2023	betacoronavirus	EPI_ISL_18447074	2023-10-16	Europe	France	Ile-de-France	Saint-Denis	Europe	France	Ile-de-France	genome	29706	Human	53	Male	Labo Analyses Med	National Reference Center for Viruses of Respiratory Infections (CNR VIR), Institut Pasteur	Léa Avon, Marion Barbet, Marine Bernard, Angela Brisebarre, Océane Dehan, Flora Donati, Vanessa Guimaraes, Banujaa Jeyarajah, Margot Penru, Florian Préjean, Yannis Rahou, Sylvie Van Der Werf, Frédéric Lemoine, Samar Berreira Ibraim, Jérôme Bourret, Kévin Da Silva, Maud Vanpeene, Vincent Enouf, Etienne Simon-Lorière, Yanis Chaib	2023-10-30
hCoV-19/France/PDL-IPP24467/2023	betacoronavirus	EPI_ISL_18447075	2023-10-16	Europe	France	Pays de la Loire	Chateaubriant	Europe	France	Pays de la Loire	genome	29706	Human	85	Male	Labo Analyses Med	National Reference Center for Viruses of Respiratory Infections (CNR VIR), Institut Pasteur	Léa Avon, Marion Barbet, Marine Bernard, Angela Brisebarre, Océane Dehan, Flora Donati, Vanessa Guimaraes, Banujaa Jeyarajah, Margot Penru, Florian Préjean, Yannis Rahou, Sylvie Van Der Werf, Frédéric Lemoine, Samar Berreira Ibraim, Jérôme Bourret, Kévin Da Silva, Maud Vanpeene, Vincent Enouf, Etienne Simon-Lorière, Carine Lecorre	2023-10-30
hCoV-19/France/PDL-IPP24470/2023	betacoronavirus	EPI_ISL_18447076	2023-10-16	Europe	France	Pays de la Loire	Chateaubriant	Europe	France	Pays de la Loire	genome	29706	Human	75	Female	Labo Analyses Med	National Reference Center for Viruses of Respiratory Infections (CNR VIR), Institut Pasteur	Léa Avon, Marion Barbet, Marine Bernard, Angela Brisebarre, Océane Dehan, Flora Donati, Vanessa Guimaraes, Banujaa Jeyarajah, Margot Penru, Florian Préjean, Yannis Rahou, Sylvie Van Der Werf, Frédéric Lemoine, Samar Berreira Ibraim, Jérôme Bourret, Kévin Da Silva, Maud Vanpeene, Vincent Enouf, Etienne Simon-Lorière, Carine Lecorre	2023-10-30
hCoV-19/France/GES-IPP24545/2023	betacoronavirus	EPI_ISL_18447078	2023-10-16	Europe	France	Grand Est	Strasbourg	Europe	France	Grand Est	genome	29706	Human	31	Male	Labo Analyses Med	National Reference Center for Viruses of Respiratory Infections (CNR VIR), Institut Pasteur	Léa Avon, Marion Barbet, Marine Bernard, Angela Brisebarre, Océane Dehan, Flora Donati, Vanessa Guimaraes, Banujaa Jeyarajah, Margot Penru, Florian Préjean, Yannis Rahou, Sylvie Van Der Werf, Frédéric Lemoine, Samar Berreira Ibraim, Jérôme Bourret, Kévin Da Silva, Maud Vanpeene, Vincent Enouf, Etienne Simon-Lorière, Vanessa Cocquerelle	2023-10-30
hCoV-19/France/IDF-IPP24646/2023	betacoronavirus	EPI_ISL_18447079	2023-10-16	Europe	France	Ile-de-France	Lisses	Europe	France	Ile-de-France	genome	29706	Human	63	Female	Labo Analyses Med	National Reference Center for Viruses of Respiratory Infections (CNR VIR), Institut Pasteur	Léa Avon, Marion Barbet, Marine Bernard, Angela Brisebarre, Océane Dehan, Flora Donati, Vanessa Guimaraes, Banujaa Jeyarajah, Margot Penru, Florian Préjean, Yannis Rahou, Sylvie Van Der Werf, Frédéric Lemoine, Samar Berreira Ibraim, Jérôme Bourret, Kévin Da Silva, Maud Vanpeene, Vincent Enouf, Etienne Simon-Lorière, Aude Lesenne	2023-10-30
hCoV-19/France/HDF-IPP24230/2023	betacoronavirus	EPI_ISL_18447081	2023-10-16	Europe	France	Hauts-de-France	Lille	Europe	France	Hauts-de-France	genome	29706	Human	54	Female	Hopital	National Reference Center for Viruses of Respiratory Infections (CNR VIR), Institut Pasteur	Léa Avon, Marion Barbet, Marine Bernard, Angela Brisebarre, Océane Dehan, Flora Donati, Vanessa Guimaraes, Banujaa Jeyarajah, Margot Penru, Florian Préjean, Yannis Rahou, Sylvie Van Der Werf, Frédéric Lemoine, Samar Berreira Ibraim, Jérôme Bourret, Kévin Da Silva, Maud Vanpeene, Vincent Enouf, Etienne Simon-Lorière, Aurélie Guigon	2023-10-30
hCoV-19/France/IDF-IPP24237/2023	betacoronavirus	EPI_ISL_18447082	2023-10-11	Europe	France	Ile-de-France	Clamart	Europe	France	Ile-de-France	genome	29706	Human	77	Male	Hopital	National Reference Center for Viruses of Respiratory Infections (CNR VIR), Institut Pasteur	Léa Avon, Marion Barbet, Marine Bernard, Angela Brisebarre, Océane Dehan, Flora Donati, Vanessa Guimaraes, Banujaa Jeyarajah, Margot Penru, Florian Préjean, Yannis Rahou, Sylvie Van Der Werf, Frédéric Lemoine, Samar Berreira Ibraim, Jérôme Bourret, Kévin Da Silva, Maud Vanpeene, Vincent Enouf, Etienne Simon-Lorière, Marine Desroches	2023-10-30
hCoV-19/France/IDF-IPP24309/2023	betacoronavirus	EPI_ISL_18447083	2023-10-16	Europe	France	Ile-de-France	Paris	Europe	France	Ile-de-France	genome	29706	Human	47	Female	Hopital	National Reference Center for Viruses of Respiratory Infections (CNR VIR), Institut Pasteur	Léa Avon, Marion Barbet, Marine Bernard, Angela Brisebarre, Océane Dehan, Flora Donati, Vanessa Guimaraes, Banujaa Jeyarajah, Margot Penru, Florian Préjean, Yannis Rahou, Sylvie Van Der Werf, Frédéric Lemoine, Samar Berreira Ibraim, Jérôme Bourret, Kévin Da Silva, Maud Vanpeene, Vincent Enouf, Etienne Simon-Lorière, Alice-Andrée Mariaggi	2023-10-30
hCoV-19/France/NOR-IPP24479/2023	betacoronavirus	EPI_ISL_18447086	2023-10-16	Europe	France	Normandie	Alencon	Europe	France	Normandie	genome	29706	Human	76	Male	Hopital	National Reference Center for Viruses of Respiratory Infections (CNR VIR), Institut Pasteur	Léa Avon, Marion Barbet, Marine Bernard, Angela Brisebarre, Océane Dehan, Flora Donati, Vanessa Guimaraes, Banujaa Jeyarajah, Margot Penru, Florian Préjean, Yannis Rahou, Sylvie Van Der Werf, Frédéric Lemoine, Samar Berreira Ibraim, Jérôme Bourret, Kévin Da Silva, Maud Vanpeene, Vincent Enouf, Etienne Simon-Lorière, Julien Rogowski	2023-10-30
hCoV-19/France/NOR-IPP24484/2023	betacoronavirus	EPI_ISL_18447087	2023-10-16	Europe	France	Normandie	Alencon	Europe	France	Normandie	genome	29706	Human	75	Female	Hopital	National Reference Center for Viruses of Respiratory Infections (CNR VIR), Institut Pasteur	Léa Avon, Marion Barbet, Marine Bernard, Angela Brisebarre, Océane Dehan, Flora Donati, Vanessa Guimaraes, Banujaa Jeyarajah, Margot Penru, Florian Préjean, Yannis Rahou, Sylvie Van Der Werf, Frédéric Lemoine, Samar Berreira Ibraim, Jérôme Bourret, Kévin Da Silva, Maud Vanpeene, Vincent Enouf, Etienne Simon-Lorière, Julien Rogowski	2023-10-30
hCoV-19/France/IDF-IPP24236/2023	betacoronavirus	EPI_ISL_18447090	2023-10-11	Europe	France	Ile-de-France	Clamart	Europe	France	Ile-de-France	genome	29706	Human	35	Male	Armees	National Reference Center for Viruses of Respiratory Infections (CNR VIR), Institut Pasteur	Léa Avon, Marion Barbet, Marine Bernard, Angela Brisebarre, Océane Dehan, Flora Donati, Vanessa Guimaraes, Banujaa Jeyarajah, Margot Penru, Florian Préjean, Yannis Rahou, Sylvie Van Der Werf, Frédéric Lemoine, Samar Berreira Ibraim, Jérôme Bourret, Kévin Da Silva, Maud Vanpeene, Vincent Enouf, Etienne Simon-Lorière, Marine Desroches	2023-10-30
hCoV-19/France/HDF-IPP24390/2023	betacoronavirus	EPI_ISL_18447091	2023-10-16	Europe	France	Hauts-de-France	Lille	Europe	France	Hauts-de-France	genome	29726	Human	28	Male	Labo Analyses Med	National Reference Center for Viruses of Respiratory Infections (CNR VIR), Institut Pasteur	Léa Avon, Marion Barbet, Marine Bernard, Angela Brisebarre, Océane Dehan, Flora Donati, Vanessa Guimaraes, Banujaa Jeyarajah, Margot Penru, Florian Préjean, Yannis Rahou, Sylvie Van Der Werf, Frédéric Lemoine, Samar Berreira Ibraim, Jérôme Bourret, Kévin Da Silva, Maud Vanpeene, Vincent Enouf, Etienne Simon-Lorière, Claire Felloni	2023-10-30
hCoV-19/France/IDF-IPP24429/2023	betacoronavirus	EPI_ISL_18447403	2023-10-16	Europe	France	Ile-de-France	Saint-Denis	Europe	France	Ile-de-France	genome	29699	Human	20	Female	Labo Analyses Med	National Reference Center for Viruses of Respiratory Infections (CNR VIR), Institut Pasteur	Léa Avon, Marion Barbet, Marine Bernard, Angela Brisebarre, Océane Dehan, Flora Donati, Vanessa Guimaraes, Banujaa Jeyarajah, Margot Penru, Florian Préjean, Yannis Rahou, Sylvie Van Der Werf, Frédéric Lemoine, Samar Berreira Ibraim, Jérôme Bourret, Kévin Da Silva, Maud Vanpeene, Vincent Enouf, Etienne Simon-Lorière, Yanis Chaib	2023-10-30
hCoV-19/France/IDF-IPP24427/2023	betacoronavirus	EPI_ISL_18447405	2023-10-16	Europe	France	Ile-de-France	Saint-Denis	Europe	France	Ile-de-France	genome	29702	Human	52	Male	Labo Analyses Med	National Reference Center for Viruses of Respiratory Infections (CNR VIR), Institut Pasteur	Léa Avon, Marion Barbet, Marine Bernard, Angela Brisebarre, Océane Dehan, Flora Donati, Vanessa Guimaraes, Banujaa Jeyarajah, Margot Penru, Florian Préjean, Yannis Rahou, Sylvie Van Der Werf, Frédéric Lemoine, Samar Berreira Ibraim, Jérôme Bourret, Kévin Da Silva, Maud Vanpeene, Vincent Enouf, Etienne Simon-Lorière, Yanis Chaib	2023-10-30
hCoV-19/France/IDF-IPP24460/2023	betacoronavirus	EPI_ISL_18447407	2023-10-16	Europe	France	Ile-de-France	Saint-Denis	Europe	France	Ile-de-France	genome	29699	Human	63	Female	Labo Analyses Med	National Reference Center for Viruses of Respiratory Infections (CNR VIR), Institut Pasteur	Léa Avon, Marion Barbet, Marine Bernard, Angela Brisebarre, Océane Dehan, Flora Donati, Vanessa Guimaraes, Banujaa Jeyarajah, Margot Penru, Florian Préjean, Yannis Rahou, Sylvie Van Der Werf, Frédéric Lemoine, Samar Berreira Ibraim, Jérôme Bourret, Kévin Da Silva, Maud Vanpeene, Vincent Enouf, Etienne Simon-Lorière, Yanis Chaib	2023-10-30
hCoV-19/Canada/ON-PHL-23-36250/2023	betacoronavirus	EPI_ISL_18448021	2023-10-17	North America	Canada	Ontario		North America	Canada	Ontario	genome	29725	Human	85-89	Female	Public Health Ontario Laboratory	Public Health Ontario Laboratory	Jacob Afelskie, Rebecca Azzaro, Philip Banh, Ilse Belgrave, Tom Braukmann, Ashley Carandang, Shawn Clark, Kirby Cronin, Rachelle DiTullio, Carla Duncan, Hadi El Roz, Nicole Graham, Daniel Heydari, Mark Horsman, Hadia Hussain, Jason Iraheta, Grace Jeong, Lisa Kim, Surendra Kumar, Aimin Li, Alex Marchand-Austin, Maria Mariscal, , Dean Maxwell, Lisa McTaggart, Fatima Merza, Anupam Mittal, Naadia Moh…	2023-10-30
hCoV-19/Canada/ON-PHL-23-37067/2023	betacoronavirus	EPI_ISL_18448662	2023-10-19	North America	Canada	Ontario		North America	Canada	Ontario	genome	29718	Human	85-89	Female	Public Health Ontario Laboratory	Public Health Ontario Laboratory	Jacob Afelskie, Rebecca Azzaro, Philip Banh, Ilse Belgrave, Tom Braukmann, Ashley Carandang, Shawn Clark, Kirby Cronin, Rachelle DiTullio, Carla Duncan, Hadi El Roz, Nicole Graham, Daniel Heydari, Mark Horsman, Hadia Hussain, Jason Iraheta, Grace Jeong, Lisa Kim, Surendra Kumar, Aimin Li, Alex Marchand-Austin, Maria Mariscal, , Dean Maxwell, Lisa McTaggart, Fatima Merza, Anupam Mittal, Naadia Moh…	2023-10-30
hCoV-19/Canada/ON-PHL-23-37414/2023	betacoronavirus	EPI_ISL_18448960	2023-10-23	North America	Canada	Ontario		North America	Canada	Ontario	genome	29719	Human	50-54	Female	Public Health Ontario Laboratory	Public Health Ontario Laboratory	Jacob Afelskie, Rebecca Azzaro, Philip Banh, Ilse Belgrave, Tom Braukmann, Ashley Carandang, Shawn Clark, Kirby Cronin, Rachelle DiTullio, Carla Duncan, Hadi El Roz, Nicole Graham, Daniel Heydari, Mark Horsman, Hadia Hussain, Jason Iraheta, Grace Jeong, Lisa Kim, Surendra Kumar, Aimin Li, Alex Marchand-Austin, Maria Mariscal, , Dean Maxwell, Lisa McTaggart, Fatima Merza, Anupam Mittal, Naadia Moh…	2023-10-30
hCoV-19/Austria/AGES-AZ-1658810/2023	betacoronavirus	EPI_ISL_18449332	2023-10-18	Europe	Austria	Vienna		Europe	Austria	Vienna	genome	29580	Human	29	Male	Zentrum für Virologie / Medizinische Universität Wien	AGES IMED Vienna	Blaschitz M., Posselt S., Polster E., Simovic J., Palle-Reisch M., Redlberger-Fritz M., Aberle S., Camp J., Reichl J., Hyden P., Indra A., Moesenbacher T., Hufnagl P.	2023-10-31
hCoV-19/Denmark/DCGC-661774/2023	betacoronavirus	EPI_ISL_18449404	2023-10-23	Europe	Denmark			Europe	Denmark		genome	29684	Human	unknown	unknown	Department of Clinical Microbiology, Slagelse Sygehus	Statens Serum Institut Bioinformatics and Microbial Genomics	Povilas Matusevicius et al.	2023-10-31
hCoV-19/Denmark/DCGC-661792/2023	betacoronavirus	EPI_ISL_18449433	2023-10-16	Europe	Denmark			Europe	Denmark		genome	29648	Human	unknown	unknown	Department of Clinical Microbiology, Esbjerg Sygehus	Statens Serum Institut Bioinformatics and Microbial Genomics	Povilas Matusevicius et al.	2023-10-31
hCoV-19/England/CLIMB-CM7YKIUI/2023	betacoronavirus	EPI_ISL_18450226	2023-10-18	Europe	United Kingdom	England		Europe	United Kingdom	England	genome	29800	Human	unknown	unknown	Respiratory Virus Unit, Microbiology Services Colindale, Public Health England	UK Health Security Agency (UKHSA)	PHE Covid Sequencing Team	2023-10-31
hCoV-19/England/CLIMB-CM7YKFX9/2023	betacoronavirus	EPI_ISL_18450414	2023-10-21	Europe	United Kingdom	England		Europe	United Kingdom	England	genome	29762	Human	unknown	unknown	Respiratory Virus Unit, Microbiology Services Colindale, Public Health England	UK Health Security Agency (UKHSA)	PHE Covid Sequencing Team	2023-10-31
hCoV-19/Israel/ICH-741199694/2023	betacoronavirus	EPI_ISL_18451021	2023-10-12	Asia	Israel			Asia	Israel		genome	29455	Human	unknown	unknown	Clinical Microbiology Laboratory, Tel Aviv Sourasky Medical Center	Clinical Microbiology Laboratory, Tel Aviv Sourasky Medical Center	Katya Levytskyi, Matan Slutzkin, Ora Halutz, Amos Adler	2023-10-31
hCoV-19/Canada/ON-KHS-23-07301-v1/2023	betacoronavirus	EPI_ISL_18451470	2023-10-20	North America	Canada	Ontario		North America	Canada	Ontario	genome	29708	Human	84	Female	Kingston Health Sciences Centre	Kingston Health Sciences Centre	Calvin Sjaarda, Henry Wong, Nick Buchner, Drew Roberts, Phung Ta, Jacob Whalen, Sheri Levesque, Prameet Sheth	2023-10-31
hCoV-19/Canada/ON-KHS-23-07397-v1/2023	betacoronavirus	EPI_ISL_18451539	2023-10-21	North America	Canada	Ontario		North America	Canada	Ontario	genome	29706	Human	73	Male	Kingston Health Sciences Centre	Kingston Health Sciences Centre	Calvin Sjaarda, Henry Wong, Nick Buchner, Drew Roberts, Phung Ta, Jacob Whalen, Sheri Levesque, Prameet Sheth	2023-10-31
hCoV-19/Sweden/AB-01_SE100_23CS102046/2023	betacoronavirus	EPI_ISL_18453288	2023-10-20	Europe	Sweden	Stockholm		Europe	Sweden	Stockholm	genome	29839	Human	unknown	unknown	Karolinska University Hospital Huddinge	Karolinska University Hospital	Jan Albert, Tobias Allander, Sandra Broddesson, Robert Dyrdak, Martin Ekman, Lynda Eneh, Shambhu Ganeshappa Aralaguppe, Natalija Gerasimcik, Karina Hentrich, Annika Tiveljung Lindell, Valtteri Wirta, Zhibing Yun	2023-10-31
hCoV-19/Spain/GA-CHUVI-22271330/2023	betacoronavirus	EPI_ISL_18453790	2023-10-02	Europe	Spain	Galicia	Vigo	Europe	Spain	Galicia	genome	29842	Human	93	Male	Microbiology Department. Complexo Hospitalario Universitario de Vigo	Microbiology Department. Complexo Hospitalario Universitario de Vigo	Cabrera JJ, Cortizo S, Daviña C, del-Campo V, Gonzalez-Dominguez M, Martinez L, Perez-Castro S, Potel C, Rey S, Vasallo FJ	2023-10-31
hCoV-19/England/CLIMB-CM7YGBO9/2023	betacoronavirus	EPI_ISL_18454905	2023-10-24	Europe	United Kingdom	England		Europe	United Kingdom	England	genome	29804	Human	unknown	unknown	Respiratory Virus Unit, Microbiology Services Colindale, Public Health England	UK Health Security Agency (UKHSA)	PHE Covid Sequencing Team	2023-11-01
hCoV-19/England/CLIMB-CM7YJ9ZX/2023	betacoronavirus	EPI_ISL_18454934	2023-10-24	Europe	United Kingdom	England		Europe	United Kingdom	England	genome	29800	Human	unknown	unknown	Respiratory Virus Unit, Microbiology Services Colindale, Public Health England	UK Health Security Agency (UKHSA)	PHE Covid Sequencing Team	2023-11-01
hCoV-19/Germany/BE-RKI-I-1138798/2023	betacoronavirus	EPI_ISL_18455137	2023-10-16	Europe	Germany	Berlin		Europe	Germany	Berlin	genome	29706	Human	unknown	unknown	Nationale Referenzzentrum für Influenza; FG17	Robert Koch Institute	Ralf Dürrwald, Christin Mache, Jessica Schulze, Thorsten Wolff, Julian Haberkorn, Yue Yu, Stefan Kröger, Romy Kerber, Somayyeh Sedaghatjoo, Aleks Radonic, Aaron Hautermann, Petra Kurzendörfer, Marie Lataretu, Sofia Paraskevopoulou, Stephan Fuchs, Torsten Semmler	2023-11-01
hCoV-19/Germany/BW-RKI-I-1138826/2023	betacoronavirus	EPI_ISL_18455163	2023-10-13	Europe	Germany	Baden-Wurttemberg		Europe	Germany	Baden-Wurttemberg	genome	29706	Human	unknown	unknown	MVZ Labor Dr. Limbach & Kollegen GbR	Robert Koch Institute	Konrad Bode, Christin Mache, Jessica Schulze, Thorsten Wolff, Julian Haberkorn, Yue Yu, Stefan Kröger, Romy Kerber, Somayyeh Sedaghatjoo, Aleks Radonic, Aaron Hautermann, Petra Kurzendörfer, Marie Lataretu, Sofia Paraskevopoulou, Stephan Fuchs, Torsten Semmler	2023-11-01
hCoV-19/Canada/NL-PHML-658944/2023	betacoronavirus	EPI_ISL_18455414	2023-10-16	North America	Canada	Newfoundland and Labrador		North America	Canada	Newfoundland and Labrador	genome	29650	Human	73	Male	NL-Dr. Leonard A. Miller Centre for Health Services	Newfoundland and Labrador Health Services, Public Health Laboratory	Phillip Andrews, Christopher Corkum, Robert Needle, Geoffrey Woodland, Yang Yu, George Zahariadis	2023-11-01
hCoV-19/Denmark/DCGC-661823/2023	betacoronavirus	EPI_ISL_18457556	2023-10-23	Europe	Denmark			Europe	Denmark		genome	29684	Human	unknown	unknown	Department of Clinical Microbiology, Odense University Hospital, Odense, Denmark	Statens Serum Institut Bioinformatics and Microbial Genomics	Povilas Matusevicius et al.	2023-11-02
hCoV-19/Denmark/DCGC-661844/2023	betacoronavirus	EPI_ISL_18457576	2023-10-16	Europe	Denmark			Europe	Denmark		genome	29684	Human	unknown	unknown	Department of Clinical Microbiology, Odense University Hospital, Odense, Denmark	Statens Serum Institut Bioinformatics and Microbial Genomics	Povilas Matusevicius et al.	2023-11-02
hCoV-19/Poland/Kce-986/2023	betacoronavirus	EPI_ISL_18457763	2023-10-24	Europe	Poland	Slask		Europe	Poland	Slask	genome	29741	Human	42	Female	WSSE w Katowicach - laboratorium	Wojewódzka Stacja Sanitarno-Epidemiologiczna w Katowicach	Beata Rozwadowska, Marta Albertynska, Agata Chajda, Elzbieta Bartkowiak, Adrian Miara, Natalia Kuczera, Dorota Liberska	2023-11-02
hCoV-19/Spain/PV-HUD-70059949/2023	betacoronavirus	EPI_ISL_18457785	2023-10-23	Europe	Spain	Basque Country	Donostia-San Sebastian	Europe	Spain	Basque Country	genome	29753	Human	77	Male	Microbiology Department, University Hospital Donostia	Microbiology Department, University Hospital Donostia	Marimon JM, Montes M, Piñeiro L, Ansa I, Sorarrain A, Vicente D.	2023-11-02
hCoV-19/Spain/PV-HUD-96105719/2023	betacoronavirus	EPI_ISL_18457791	2023-10-23	Europe	Spain	Basque Country	Donostia-San Sebastian	Europe	Spain	Basque Country	genome	29753	Human	84	Female	Microbiology Department, University Hospital Donostia	Microbiology Department, University Hospital Donostia	Marimon JM, Montes M, Piñeiro L, Ansa I, Sorarrain A, Vicente D.	2023-11-02
hCoV-19/Taiwan/CDC-W33195/2023	betacoronavirus	EPI_ISL_18458013	2023-10-20	Asia	Taiwan			Asia	Taiwan		genome	29747	Human	22	Male	Centers for Disease Control, R.O.C. (Taiwan)	Centers for Disease Control, R.O.C. (Taiwan)	Yu-Chi Lin, Ji-Rong Yang, Jung-Jung Mu, Ming-Tsan Liu, Shu-Ying Li	2023-11-02
hCoV-19/Bulgaria/BG_NC_023739_Run42/2023	betacoronavirus	EPI_ISL_18458040	2023-10-09	Europe	Bulgaria	Varna		Europe	Bulgaria	Varna	genome	29320	Human	59	Female	National Centre of Infectious and Parasitic Diseases National Laboratory "Influenza and ARD"	National Centre of Infectious and Parasitic Diseases National Laboratory "Influenza and ARD"	Ivelina Trifonova, Neli Korsun, Iveta Madzharova, Ivailo Alexiev, Ivan Ivanov, Dean Donchev, Ivan Stoikov	2023-11-02
hCoV-19/CanaryIslands/CHUIMI-021437111464/2023	betacoronavirus	EPI_ISL_18458099	2023-10-10	Europe	Canary Islands	Gran Canaria		Europe	Canary Islands	Gran Canaria	genome	29700	Human	72	Male	Servicio de Microbiología, Hospital Universitario Insular de Gran Canaria	Servicio de Microbiología, Hospital Universitario Insular de Gran Canaria	María Aroca-Ferri	2023-11-02
hCoV-19/Finland/THL-08245/2023	betacoronavirus	EPI_ISL_18458384	2023-10-23	Europe	Finland			Europe	Finland		genome	29741	Human	81	Female	Huslab Finland	Expert Microbiology, National Institute for Health and Welfare	Erika Lindh, Niina Ikonen, Niko Tervo, Soile Blomqvist, Kirsi Liitsola, Haider al-Hello, Päivi Laurila, Carita Savolainen-Kopra	2023-11-02
hCoV-19/Finland/THL-08336/2023	betacoronavirus	EPI_ISL_18458410	2023-10-23	Europe	Finland			Europe	Finland		genome	29741	Human	84	Female	Huslab Finland	Expert Microbiology, National Institute for Health and Welfare	Erika Lindh, Niina Ikonen, Niko Tervo, Soile Blomqvist, Kirsi Liitsola, Haider al-Hello, Päivi Laurila, Carita Savolainen-Kopra	2023-11-02
hCoV-19/Finland/THL-08315/2023	betacoronavirus	EPI_ISL_18458416	2023-10-23	Europe	Finland			Europe	Finland		genome	29743	Human	82	Female	Huslab Finland	Expert Microbiology, National Institute for Health and Welfare	Erika Lindh, Niina Ikonen, Niko Tervo, Soile Blomqvist, Kirsi Liitsola, Haider al-Hello, Päivi Laurila, Carita Savolainen-Kopra	2023-11-02
hCoV-19/Finland/THL-08304/2023	betacoronavirus	EPI_ISL_18458427	2023-10-22	Europe	Finland			Europe	Finland		genome	29748	Human	61	Female	Huslab Finland	Expert Microbiology, National Institute for Health and Welfare	Erika Lindh, Niina Ikonen, Niko Tervo, Soile Blomqvist, Kirsi Liitsola, Haider al-Hello, Päivi Laurila, Carita Savolainen-Kopra	2023-11-02
hCoV-19/Finland/THL-08267/2023	betacoronavirus	EPI_ISL_18458455	2023-10-22	Europe	Finland			Europe	Finland		genome	29743	Human	79	Female	Huslab Finland	Expert Microbiology, National Institute for Health and Welfare	Erika Lindh, Niina Ikonen, Niko Tervo, Soile Blomqvist, Kirsi Liitsola, Haider al-Hello, Päivi Laurila, Carita Savolainen-Kopra	2023-11-02
hCoV-19/Finland/THL-08197/2023	betacoronavirus	EPI_ISL_18458483	2023-10-21	Europe	Finland			Europe	Finland		genome	29741	Human	80	Female	Huslab Finland	Expert Microbiology, National Institute for Health and Welfare	Erika Lindh, Niina Ikonen, Niko Tervo, Soile Blomqvist, Kirsi Liitsola, Haider al-Hello, Päivi Laurila, Carita Savolainen-Kopra	2023-11-02
hCoV-19/Switzerland/BE-IFIK-231023_os_40/2023	betacoronavirus	EPI_ISL_18458746	2023-10-17	Europe	Switzerland	Bern		Europe	Switzerland	Bern	genome	29760	Human	unknown	unknown	Institute for Infectious Diseases	Institute for Infectious Diseases, University of Bern	Stefan Neuenschwander, Christian Baumann, Miguel A Terrazos Miani, Sonja Gempeler, Loïc Borcard, Lea Stauber, Cora Sägesser, Pascal Bittel, Peter Keller, Franziska Suter-Riniker, Stephen L Leib, Alban Ramette	2023-11-02
hCoV-19/NewZealand/23ZA5204/2023	betacoronavirus	EPI_ISL_18459437	2023-10-09	Oceania	New Zealand	Counties Manukau		Oceania	New Zealand	Counties Manukau	genome	29649	Human	unknown	unkown	Counties	Institute of Environmental Science and Research (ESR)	Sarah Cockerton, Clare Gebbie, Dhanisha Patel, Rachel Boyle, SallyAnn Harbison, Olivia Stroeven, Xiaoyun Ren, Matt Storey, Nikki Freed, Muhammad Faisal, Jing Wang, Hermes Perez, Bethany Forsythe, Anja Werno, Antje van der Linden, Arlo Upton, Chris Mansell, David Hammer, Dragana Drinkovic, Gary McAuliffe, Hana Sofia Andersson, James Ussher, Jill Sherwood, Josh Freeman, Julia Howard, Juliet Elvy, M…	2023-11-02
hCoV-19/Australia/NSW-ICPMR-50246/2023	betacoronavirus	EPI_ISL_18461875	2023-10-23	Oceania	Australia	New South Wales	Sydney	Oceania	Australia	New South Wales	genome	29375	Human	unknown	unknown	Sydney South West Pathology Service (SSWPS) - Liverpool Hospital - NSW Health Pathology	NSW Health Pathology - Institute of Clinical Pathology and Medical Research; Westmead Hospital; University of Sydney	Basile K., Blackwell G., Draper J., Drew A., Kok J., Martinez E., Rockett R., Sintchenko V., Wang Q., on behalf of ICPMR	2023-11-03
hCoV-19/Australia/NSW-ICPMR-50304/2023	betacoronavirus	EPI_ISL_18461933	2023-10-16	Oceania	Australia	New South Wales	Sydney	Oceania	Australia	New South Wales	genome	29375	Human	unknown	unknown	Douglass Hanly Moir Pathology	NSW Health Pathology - Institute of Clinical Pathology and Medical Research; Westmead Hospital; University of Sydney	Basile K., Blackwell G., Draper J., Drew A., Kok J., Martinez E., Rockett R., Sintchenko V., Wang Q., on behalf of ICPMR	2023-11-03
hCoV-19/France/IDF-IPP24782/2023	betacoronavirus	EPI_ISL_18462116	2023-10-16	Europe	France	Ile-de-France	Saint Denis	Europe	France	Ile-de-France	genome	29706	Human	40	Female	Labo Analyses Med	National Reference Center for Viruses of Respiratory Infections (CNR VIR), Institut Pasteur	Léa Avon, Marion Barbet, Marine Bernard, Angela Brisebarre, Océane Dehan, Flora Donati, Vanessa Guimaraes, Banujaa Jeyarajah, Margot Penru, Florian Préjean, Yannis Rahou, Sylvie van der Werf, Frédéric Lemoine, Samar Berreira Ibraim, Jérôme Bourret, Kévin Da Silva, Maud Vanpeene, Vincent Enouf, Etienne Simon-Lorière, Johanna ROUX	2023-11-03
hCoV-19/France/IDF-IPP24788/2023	betacoronavirus	EPI_ISL_18462118	2023-10-16	Europe	France	Ile-de-France	Saint Denis	Europe	France	Ile-de-France	genome	29706	Human	48	Male	Labo Analyses Med	National Reference Center for Viruses of Respiratory Infections (CNR VIR), Institut Pasteur	Léa Avon, Marion Barbet, Marine Bernard, Angela Brisebarre, Océane Dehan, Flora Donati, Vanessa Guimaraes, Banujaa Jeyarajah, Margot Penru, Florian Préjean, Yannis Rahou, Sylvie van der Werf, Frédéric Lemoine, Samar Berreira Ibraim, Jérôme Bourret, Kévin Da Silva, Maud Vanpeene, Vincent Enouf, Etienne Simon-Lorière, Johanna ROUX	2023-11-03
hCoV-19/France/IDF-IPP24796/2023	betacoronavirus	EPI_ISL_18462126	2023-10-16	Europe	France	Ile-de-France	Mantes La Jolie	Europe	France	Ile-de-France	genome	29706	Human	24	Male	Hopital	National Reference Center for Viruses of Respiratory Infections (CNR VIR), Institut Pasteur	Léa Avon, Marion Barbet, Marine Bernard, Angela Brisebarre, Océane Dehan, Flora Donati, Vanessa Guimaraes, Banujaa Jeyarajah, Margot Penru, Florian Préjean, Yannis Rahou, Sylvie van der Werf, Frédéric Lemoine, Samar Berreira Ibraim, Jérôme Bourret, Kévin Da Silva, Maud Vanpeene, Vincent Enouf, Etienne Simon-Lorière, Emeline RIVERAIN	2023-11-03
hCoV-19/France/HDF-IPP24802/2023	betacoronavirus	EPI_ISL_18462132	2023-10-16	Europe	France	Hauts-de-France	Wasquehal	Europe	France	Hauts-de-France	genome	29706	Human	20	Male	Labo Analyses Med	National Reference Center for Viruses of Respiratory Infections (CNR VIR), Institut Pasteur	Léa Avon, Marion Barbet, Marine Bernard, Angela Brisebarre, Océane Dehan, Flora Donati, Vanessa Guimaraes, Banujaa Jeyarajah, Margot Penru, Florian Préjean, Yannis Rahou, Sylvie van der Werf, Frédéric Lemoine, Samar Berreira Ibraim, Jérôme Bourret, Kévin Da Silva, Maud Vanpeene, Vincent Enouf, Etienne Simon-Lorière, Grégory FONTAINE	2023-11-03
hCoV-19/France/HDF-IPP24813/2023	betacoronavirus	EPI_ISL_18462143	2023-10-16	Europe	France	Hauts-de-France	Saint Quentin	Europe	France	Hauts-de-France	genome	29706	Human	56	Female	Labo Analyses Med	National Reference Center for Viruses of Respiratory Infections (CNR VIR), Institut Pasteur	Léa Avon, Marion Barbet, Marine Bernard, Angela Brisebarre, Océane Dehan, Flora Donati, Vanessa Guimaraes, Banujaa Jeyarajah, Margot Penru, Florian Préjean, Yannis Rahou, Sylvie van der Werf, Frédéric Lemoine, Samar Berreira Ibraim, Jérôme Bourret, Kévin Da Silva, Maud Vanpeene, Vincent Enouf, Etienne Simon-Lorière, Sylvie THOREZ	2023-11-03
hCoV-19/France/HDF-IPP24815/2023	betacoronavirus	EPI_ISL_18462145	2023-10-16	Europe	France	Hauts-de-France	Saint Quentin	Europe	France	Hauts-de-France	genome	29706	Human	59	Male	Labo Analyses Med	National Reference Center for Viruses of Respiratory Infections (CNR VIR), Institut Pasteur	Léa Avon, Marion Barbet, Marine Bernard, Angela Brisebarre, Océane Dehan, Flora Donati, Vanessa Guimaraes, Banujaa Jeyarajah, Margot Penru, Florian Préjean, Yannis Rahou, Sylvie van der Werf, Frédéric Lemoine, Samar Berreira Ibraim, Jérôme Bourret, Kévin Da Silva, Maud Vanpeene, Vincent Enouf, Etienne Simon-Lorière, Sylvie THOREZ	2023-11-03
hCoV-19/France/IDF-IPP24878/2023	betacoronavirus	EPI_ISL_18462173	2023-10-16	Europe	France	Ile-de-France	Creteil	Europe	France	Ile-de-France	genome	29706	Human	88	Female	Hopital	National Reference Center for Viruses of Respiratory Infections (CNR VIR), Institut Pasteur	Léa Avon, Marion Barbet, Marine Bernard, Angela Brisebarre, Océane Dehan, Flora Donati, Vanessa Guimaraes, Banujaa Jeyarajah, Margot Penru, Florian Préjean, Yannis Rahou, Sylvie van der Werf, Frédéric Lemoine, Samar Berreira Ibraim, Jérôme Bourret, Kévin Da Silva, Maud Vanpeene, Vincent Enouf, Etienne Simon-Lorière, VARON	2023-11-03
hCoV-19/France/IDF-IPP24883/2023	betacoronavirus	EPI_ISL_18462174	2023-10-16	Europe	France	Ile-de-France	Neuilly-Sur-Seine	Europe	France	Ile-de-France	genome	29706	Human	71	Female	Labo Analyses Med	National Reference Center for Viruses of Respiratory Infections (CNR VIR), Institut Pasteur	Léa Avon, Marion Barbet, Marine Bernard, Angela Brisebarre, Océane Dehan, Flora Donati, Vanessa Guimaraes, Banujaa Jeyarajah, Margot Penru, Florian Préjean, Yannis Rahou, Sylvie van der Werf, Frédéric Lemoine, Samar Berreira Ibraim, Jérôme Bourret, Kévin Da Silva, Maud Vanpeene, Vincent Enouf, Etienne Simon-Lorière, Pascal MAILLET	2023-11-03
hCoV-19/France/BRE-IPP24895/2023	betacoronavirus	EPI_ISL_18462183	2023-10-16	Europe	France	Bretagne	Vannes	Europe	France	Bretagne	genome	29706	Human	88	Male	Labo Analyses Med	National Reference Center for Viruses of Respiratory Infections (CNR VIR), Institut Pasteur	Léa Avon, Marion Barbet, Marine Bernard, Angela Brisebarre, Océane Dehan, Flora Donati, Vanessa Guimaraes, Banujaa Jeyarajah, Margot Penru, Florian Préjean, Yannis Rahou, Sylvie van der Werf, Frédéric Lemoine, Samar Berreira Ibraim, Jérôme Bourret, Kévin Da Silva, Maud Vanpeene, Vincent Enouf, Etienne Simon-Lorière, Karine MICHEZ	2023-11-03
hCoV-19/France/BRE-IPP24896/2023	betacoronavirus	EPI_ISL_18462184	2023-10-16	Europe	France	Bretagne	Vannes	Europe	France	Bretagne	genome	29706	Human	94	Female	Labo Analyses Med	National Reference Center for Viruses of Respiratory Infections (CNR VIR), Institut Pasteur	Léa Avon, Marion Barbet, Marine Bernard, Angela Brisebarre, Océane Dehan, Flora Donati, Vanessa Guimaraes, Banujaa Jeyarajah, Margot Penru, Florian Préjean, Yannis Rahou, Sylvie van der Werf, Frédéric Lemoine, Samar Berreira Ibraim, Jérôme Bourret, Kévin Da Silva, Maud Vanpeene, Vincent Enouf, Etienne Simon-Lorière, Karine MICHEZ	2023-11-03
hCoV-19/France/IDF-IPP24899/2023	betacoronavirus	EPI_ISL_18462187	2023-10-16	Europe	France	Ile-de-France	Creteil	Europe	France	Ile-de-France	genome	29706	Human	47	Female	Hopital	National Reference Center for Viruses of Respiratory Infections (CNR VIR), Institut Pasteur	Léa Avon, Marion Barbet, Marine Bernard, Angela Brisebarre, Océane Dehan, Flora Donati, Vanessa Guimaraes, Banujaa Jeyarajah, Margot Penru, Florian Préjean, Yannis Rahou, Sylvie van der Werf, Frédéric Lemoine, Samar Berreira Ibraim, Jérôme Bourret, Kévin Da Silva, Maud Vanpeene, Vincent Enouf, Etienne Simon-Lorière, VARON	2023-11-03
hCoV-19/France/HDF-IPP24962/2023	betacoronavirus	EPI_ISL_18462242	2023-10-16	Europe	France	Hauts-de-France	Henin Beaumont	Europe	France	Hauts-de-France	genome	29706	Human	62	Female	Labo Analyses Med	National Reference Center for Viruses of Respiratory Infections (CNR VIR), Institut Pasteur	Léa Avon, Marion Barbet, Marine Bernard, Angela Brisebarre, Océane Dehan, Flora Donati, Vanessa Guimaraes, Banujaa Jeyarajah, Margot Penru, Florian Préjean, Yannis Rahou, Sylvie van der Werf, Frédéric Lemoine, Samar Berreira Ibraim, Jérôme Bourret, Kévin Da Silva, Maud Vanpeene, Vincent Enouf, Etienne Simon-Lorière, ARNAUD SERPENTINI	2023-11-03
hCoV-19/France/BRE-IPP25039/2023	betacoronavirus	EPI_ISL_18462266	2023-10-16	Europe	France	Bretagne	Brest	Europe	France	Bretagne	genome	29706	Human	58	Male	Labo Analyses Med	National Reference Center for Viruses of Respiratory Infections (CNR VIR), Institut Pasteur	Léa Avon, Marion Barbet, Marine Bernard, Angela Brisebarre, Océane Dehan, Flora Donati, Vanessa Guimaraes, Banujaa Jeyarajah, Margot Penru, Florian Préjean, Yannis Rahou, Sylvie van der Werf, Frédéric Lemoine, Samar Berreira Ibraim, Jérôme Bourret, Kévin Da Silva, Maud Vanpeene, Vincent Enouf, Etienne Simon-Lorière, Gwénolé PRIGENT	2023-11-03
hCoV-19/France/IDF-IPP25051/2023	betacoronavirus	EPI_ISL_18462268	2023-10-22	Europe	France	Ile-de-France	Villejuif	Europe	France	Ile-de-France	genome	29706	Human	2months	Male	Hopital	National Reference Center for Viruses of Respiratory Infections (CNR VIR), Institut Pasteur	Léa Avon, Marion Barbet, Marine Bernard, Angela Brisebarre, Océane Dehan, Flora Donati, Vanessa Guimaraes, Banujaa Jeyarajah, Margot Penru, Florian Préjean, Yannis Rahou, Sylvie van der Werf, Frédéric Lemoine, Samar Berreira Ibraim, Jérôme Bourret, Kévin Da Silva, Maud Vanpeene, Vincent Enouf, Etienne Simon-Lorière, Anne-Marie ROQUE-AFONSO	2023-11-03
hCoV-19/France/IDF-IPP25063/2023	betacoronavirus	EPI_ISL_18462281	2023-10-23	Europe	France	Ile-de-France	Colombes	Europe	France	Ile-de-France	genome	29706	Human	42	Female	Hopital	National Reference Center for Viruses of Respiratory Infections (CNR VIR), Institut Pasteur	Léa Avon, Marion Barbet, Marine Bernard, Angela Brisebarre, Océane Dehan, Flora Donati, Vanessa Guimaraes, Banujaa Jeyarajah, Margot Penru, Florian Préjean, Yannis Rahou, Sylvie van der Werf, Frédéric Lemoine, Samar Berreira Ibraim, Jérôme Bourret, Kévin Da Silva, Maud Vanpeene, Vincent Enouf, Etienne Simon-Lorière, LUCE LANDRAUD	2023-11-03
hCoV-19/France/IDF-IPP25066/2023	betacoronavirus	EPI_ISL_18462282	2023-10-23	Europe	France	Ile-de-France	Paris	Europe	France	Ile-de-France	genome	29706	Human	105	Female	Hopital	National Reference Center for Viruses of Respiratory Infections (CNR VIR), Institut Pasteur	Léa Avon, Marion Barbet, Marine Bernard, Angela Brisebarre, Océane Dehan, Flora Donati, Vanessa Guimaraes, Banujaa Jeyarajah, Margot Penru, Florian Préjean, Yannis Rahou, Sylvie van der Werf, Frédéric Lemoine, Samar Berreira Ibraim, Jérôme Bourret, Kévin Da Silva, Maud Vanpeene, Vincent Enouf, Etienne Simon-Lorière, Alice-Andrée MARIAGGI	2023-11-03
hCoV-19/France/IDF-IPP25068/2023	betacoronavirus	EPI_ISL_18462284	2023-10-23	Europe	France	Ile-de-France	Paris	Europe	France	Ile-de-France	genome	29706	Human	90	Female	Hopital	National Reference Center for Viruses of Respiratory Infections (CNR VIR), Institut Pasteur	Léa Avon, Marion Barbet, Marine Bernard, Angela Brisebarre, Océane Dehan, Flora Donati, Vanessa Guimaraes, Banujaa Jeyarajah, Margot Penru, Florian Préjean, Yannis Rahou, Sylvie van der Werf, Frédéric Lemoine, Samar Berreira Ibraim, Jérôme Bourret, Kévin Da Silva, Maud Vanpeene, Vincent Enouf, Etienne Simon-Lorière, Alice-Andrée MARIAGGI	2023-11-03
hCoV-19/France/IDF-IPP25069/2023	betacoronavirus	EPI_ISL_18462285	2023-10-23	Europe	France	Ile-de-France	Paris	Europe	France	Ile-de-France	genome	29706	Human	48	Female	Hopital	National Reference Center for Viruses of Respiratory Infections (CNR VIR), Institut Pasteur	Léa Avon, Marion Barbet, Marine Bernard, Angela Brisebarre, Océane Dehan, Flora Donati, Vanessa Guimaraes, Banujaa Jeyarajah, Margot Penru, Florian Préjean, Yannis Rahou, Sylvie van der Werf, Frédéric Lemoine, Samar Berreira Ibraim, Jérôme Bourret, Kévin Da Silva, Maud Vanpeene, Vincent Enouf, Etienne Simon-Lorière, Alice-Andrée MARIAGGI	2023-11-03
hCoV-19/France/IDF-IPP25070/2023	betacoronavirus	EPI_ISL_18462286	2023-10-23	Europe	France	Ile-de-France	Paris	Europe	France	Ile-de-France	genome	29706	Human	83	Female	Hopital	National Reference Center for Viruses of Respiratory Infections (CNR VIR), Institut Pasteur	Léa Avon, Marion Barbet, Marine Bernard, Angela Brisebarre, Océane Dehan, Flora Donati, Vanessa Guimaraes, Banujaa Jeyarajah, Margot Penru, Florian Préjean, Yannis Rahou, Sylvie van der Werf, Frédéric Lemoine, Samar Berreira Ibraim, Jérôme Bourret, Kévin Da Silva, Maud Vanpeene, Vincent Enouf, Etienne Simon-Lorière, Alice-Andrée MARIAGGI	2023-11-03
hCoV-19/France/IDF-IPP25071/2023	betacoronavirus	EPI_ISL_18462287	2023-10-23	Europe	France	Ile-de-France	Paris	Europe	France	Ile-de-France	genome	29706	Human	70	Female	Hopital	National Reference Center for Viruses of Respiratory Infections (CNR VIR), Institut Pasteur	Léa Avon, Marion Barbet, Marine Bernard, Angela Brisebarre, Océane Dehan, Flora Donati, Vanessa Guimaraes, Banujaa Jeyarajah, Margot Penru, Florian Préjean, Yannis Rahou, Sylvie van der Werf, Frédéric Lemoine, Samar Berreira Ibraim, Jérôme Bourret, Kévin Da Silva, Maud Vanpeene, Vincent Enouf, Etienne Simon-Lorière, Alice-Andrée MARIAGGI	2023-11-03
hCoV-19/France/IDF-IPP25072/2023	betacoronavirus	EPI_ISL_18462288	2023-10-23	Europe	France	Ile-de-France	Paris	Europe	France	Ile-de-France	genome	29706	Human	94	Male	Hopital	National Reference Center for Viruses of Respiratory Infections (CNR VIR), Institut Pasteur	Léa Avon, Marion Barbet, Marine Bernard, Angela Brisebarre, Océane Dehan, Flora Donati, Vanessa Guimaraes, Banujaa Jeyarajah, Margot Penru, Florian Préjean, Yannis Rahou, Sylvie van der Werf, Frédéric Lemoine, Samar Berreira Ibraim, Jérôme Bourret, Kévin Da Silva, Maud Vanpeene, Vincent Enouf, Etienne Simon-Lorière, Alice-Andrée MARIAGGI	2023-11-03
hCoV-19/France/IDF-IPP25073/2023	betacoronavirus	EPI_ISL_18462289	2023-10-23	Europe	France	Ile-de-France	Paris	Europe	France	Ile-de-France	genome	29706	Human	98	Female	Hopital	National Reference Center for Viruses of Respiratory Infections (CNR VIR), Institut Pasteur	Léa Avon, Marion Barbet, Marine Bernard, Angela Brisebarre, Océane Dehan, Flora Donati, Vanessa Guimaraes, Banujaa Jeyarajah, Margot Penru, Florian Préjean, Yannis Rahou, Sylvie van der Werf, Frédéric Lemoine, Samar Berreira Ibraim, Jérôme Bourret, Kévin Da Silva, Maud Vanpeene, Vincent Enouf, Etienne Simon-Lorière, Alice-Andrée MARIAGGI	2023-11-03
hCoV-19/France/IDF-IPP25074/2023	betacoronavirus	EPI_ISL_18462290	2023-10-23	Europe	France	Ile-de-France	Paris	Europe	France	Ile-de-France	genome	29706	Human	89	Female	Hopital	National Reference Center for Viruses of Respiratory Infections (CNR VIR), Institut Pasteur	Léa Avon, Marion Barbet, Marine Bernard, Angela Brisebarre, Océane Dehan, Flora Donati, Vanessa Guimaraes, Banujaa Jeyarajah, Margot Penru, Florian Préjean, Yannis Rahou, Sylvie van der Werf, Frédéric Lemoine, Samar Berreira Ibraim, Jérôme Bourret, Kévin Da Silva, Maud Vanpeene, Vincent Enouf, Etienne Simon-Lorière, Alice-Andrée MARIAGGI	2023-11-03
hCoV-19/France/HDF-IPP25112/2023	betacoronavirus	EPI_ISL_18462325	2023-10-23	Europe	France	Hauts-de-France	Lens	Europe	France	Hauts-de-France	genome	29706	Human	90	Female	Hopital	National Reference Center for Viruses of Respiratory Infections (CNR VIR), Institut Pasteur	Léa Avon, Marion Barbet, Marine Bernard, Angela Brisebarre, Océane Dehan, Flora Donati, Vanessa Guimaraes, Banujaa Jeyarajah, Margot Penru, Florian Préjean, Yannis Rahou, Sylvie van der Werf, Frédéric Lemoine, Samar Berreira Ibraim, Jérôme Bourret, Kévin Da Silva, Maud Vanpeene, Vincent Enouf, Etienne Simon-Lorière, Sylvie LEDRU	2023-11-03
hCoV-19/France/HDF-IPP25114/2023	betacoronavirus	EPI_ISL_18462327	2023-10-23	Europe	France	Hauts-de-France	Valenciennes	Europe	France	Hauts-de-France	genome	29706	Human	68	Male	Hopital	National Reference Center for Viruses of Respiratory Infections (CNR VIR), Institut Pasteur	Léa Avon, Marion Barbet, Marine Bernard, Angela Brisebarre, Océane Dehan, Flora Donati, Vanessa Guimaraes, Banujaa Jeyarajah, Margot Penru, Florian Préjean, Yannis Rahou, Sylvie van der Werf, Frédéric Lemoine, Samar Berreira Ibraim, Jérôme Bourret, Kévin Da Silva, Maud Vanpeene, Vincent Enouf, Etienne Simon-Lorière, Haciba MOUDJAHED	2023-11-03
hCoV-19/France/CVF-IPP25126/2023	betacoronavirus	EPI_ISL_18462337	2023-10-23	Europe	France	Centre-Val de Loire	Saint-Doulchard	Europe	France	Centre-Val de Loire	genome	29706	Human	85	Female	Labo Analyses Med	National Reference Center for Viruses of Respiratory Infections (CNR VIR), Institut Pasteur	Léa Avon, Marion Barbet, Marine Bernard, Angela Brisebarre, Océane Dehan, Flora Donati, Vanessa Guimaraes, Banujaa Jeyarajah, Margot Penru, Florian Préjean, Yannis Rahou, Sylvie van der Werf, Frédéric Lemoine, Samar Berreira Ibraim, Jérôme Bourret, Kévin Da Silva, Maud Vanpeene, Vincent Enouf, Etienne Simon-Lorière, Valérie WEBER	2023-11-03
hCoV-19/France/CVF-IPP25127/2023	betacoronavirus	EPI_ISL_18462338	2023-10-23	Europe	France	Centre-Val de Loire	Saint-Doulchard	Europe	France	Centre-Val de Loire	genome	29706	Human	88	Female	Labo Analyses Med	National Reference Center for Viruses of Respiratory Infections (CNR VIR), Institut Pasteur	Léa Avon, Marion Barbet, Marine Bernard, Angela Brisebarre, Océane Dehan, Flora Donati, Vanessa Guimaraes, Banujaa Jeyarajah, Margot Penru, Florian Préjean, Yannis Rahou, Sylvie van der Werf, Frédéric Lemoine, Samar Berreira Ibraim, Jérôme Bourret, Kévin Da Silva, Maud Vanpeene, Vincent Enouf, Etienne Simon-Lorière, Valérie WEBER	2023-11-03
hCoV-19/France/CVF-IPP25128/2023	betacoronavirus	EPI_ISL_18462339	2023-10-23	Europe	France	Centre-Val de Loire	Saint-Doulchard	Europe	France	Centre-Val de Loire	genome	29706	Human	68	Male	Labo Analyses Med	National Reference Center for Viruses of Respiratory Infections (CNR VIR), Institut Pasteur	Léa Avon, Marion Barbet, Marine Bernard, Angela Brisebarre, Océane Dehan, Flora Donati, Vanessa Guimaraes, Banujaa Jeyarajah, Margot Penru, Florian Préjean, Yannis Rahou, Sylvie van der Werf, Frédéric Lemoine, Samar Berreira Ibraim, Jérôme Bourret, Kévin Da Silva, Maud Vanpeene, Vincent Enouf, Etienne Simon-Lorière, Valérie WEBER	2023-11-03
hCoV-19/France/CVF-IPP25129/2023	betacoronavirus	EPI_ISL_18462340	2023-10-23	Europe	France	Centre-Val de Loire	Saint-Doulchard	Europe	France	Centre-Val de Loire	genome	29706	Human	70	Female	Labo Analyses Med	National Reference Center for Viruses of Respiratory Infections (CNR VIR), Institut Pasteur	Léa Avon, Marion Barbet, Marine Bernard, Angela Brisebarre, Océane Dehan, Flora Donati, Vanessa Guimaraes, Banujaa Jeyarajah, Margot Penru, Florian Préjean, Yannis Rahou, Sylvie van der Werf, Frédéric Lemoine, Samar Berreira Ibraim, Jérôme Bourret, Kévin Da Silva, Maud Vanpeene, Vincent Enouf, Etienne Simon-Lorière, Valérie WEBER	2023-11-03
hCoV-19/France/CVF-IPP25130/2023	betacoronavirus	EPI_ISL_18462341	2023-10-23	Europe	France	Centre-Val de Loire	Saint-Doulchard	Europe	France	Centre-Val de Loire	genome	29706	Human	89	Male	Labo Analyses Med	National Reference Center for Viruses of Respiratory Infections (CNR VIR), Institut Pasteur	Léa Avon, Marion Barbet, Marine Bernard, Angela Brisebarre, Océane Dehan, Flora Donati, Vanessa Guimaraes, Banujaa Jeyarajah, Margot Penru, Florian Préjean, Yannis Rahou, Sylvie van der Werf, Frédéric Lemoine, Samar Berreira Ibraim, Jérôme Bourret, Kévin Da Silva, Maud Vanpeene, Vincent Enouf, Etienne Simon-Lorière, Valérie WEBER	2023-11-03
hCoV-19/France/CVF-IPP25131/2023	betacoronavirus	EPI_ISL_18462342	2023-10-23	Europe	France	Centre-Val de Loire	Saint-Doulchard	Europe	France	Centre-Val de Loire	genome	29706	Human	85	Female	Labo Analyses Med	National Reference Center for Viruses of Respiratory Infections (CNR VIR), Institut Pasteur	Léa Avon, Marion Barbet, Marine Bernard, Angela Brisebarre, Océane Dehan, Flora Donati, Vanessa Guimaraes, Banujaa Jeyarajah, Margot Penru, Florian Préjean, Yannis Rahou, Sylvie van der Werf, Frédéric Lemoine, Samar Berreira Ibraim, Jérôme Bourret, Kévin Da Silva, Maud Vanpeene, Vincent Enouf, Etienne Simon-Lorière, Valérie WEBER	2023-11-03
hCoV-19/France/NOR-IPP25170/2023	betacoronavirus	EPI_ISL_18462376	2023-10-23	Europe	France	Normandie	Alencon	Europe	France	Normandie	genome	29706	Human	35	Female	Hopital	National Reference Center for Viruses of Respiratory Infections (CNR VIR), Institut Pasteur	Léa Avon, Marion Barbet, Marine Bernard, Angela Brisebarre, Océane Dehan, Flora Donati, Vanessa Guimaraes, Banujaa Jeyarajah, Margot Penru, Florian Préjean, Yannis Rahou, Sylvie van der Werf, Frédéric Lemoine, Samar Berreira Ibraim, Jérôme Bourret, Kévin Da Silva, Maud Vanpeene, Vincent Enouf, Etienne Simon-Lorière, Julien ROGOWSKI	2023-11-03
hCoV-19/France/NOR-IPP25193/2023	betacoronavirus	EPI_ISL_18462398	2023-10-23	Europe	France	Normandie	Dieppe	Europe	France	Normandie	genome	29706	Human	89	Female	Hopital	National Reference Center for Viruses of Respiratory Infections (CNR VIR), Institut Pasteur	Léa Avon, Marion Barbet, Marine Bernard, Angela Brisebarre, Océane Dehan, Flora Donati, Vanessa Guimaraes, Banujaa Jeyarajah, Margot Penru, Florian Préjean, Yannis Rahou, Sylvie van der Werf, Frédéric Lemoine, Samar Berreira Ibraim, Jérôme Bourret, Kévin Da Silva, Maud Vanpeene, Vincent Enouf, Etienne Simon-Lorière, Elodie BLONDEL	2023-11-03
hCoV-19/France/GES-IPP25198/2023	betacoronavirus	EPI_ISL_18462402	2023-10-23	Europe	France	Grand Est	Strasbourg	Europe	France	Grand Est	genome	29706	Human	26	Female	Labo Analyses Med	National Reference Center for Viruses of Respiratory Infections (CNR VIR), Institut Pasteur	Léa Avon, Marion Barbet, Marine Bernard, Angela Brisebarre, Océane Dehan, Flora Donati, Vanessa Guimaraes, Banujaa Jeyarajah, Margot Penru, Florian Préjean, Yannis Rahou, Sylvie van der Werf, Frédéric Lemoine, Samar Berreira Ibraim, Jérôme Bourret, Kévin Da Silva, Maud Vanpeene, Vincent Enouf, Etienne Simon-Lorière, VANESSA COCQUERELLE	2023-11-03
hCoV-19/France/GES-IPP25207/2023	betacoronavirus	EPI_ISL_18462410	2023-10-23	Europe	France	Grand Est	Strasbourg	Europe	France	Grand Est	genome	29706	Human	70	Male	Labo Analyses Med	National Reference Center for Viruses of Respiratory Infections (CNR VIR), Institut Pasteur	Léa Avon, Marion Barbet, Marine Bernard, Angela Brisebarre, Océane Dehan, Flora Donati, Vanessa Guimaraes, Banujaa Jeyarajah, Margot Penru, Florian Préjean, Yannis Rahou, Sylvie van der Werf, Frédéric Lemoine, Samar Berreira Ibraim, Jérôme Bourret, Kévin Da Silva, Maud Vanpeene, Vincent Enouf, Etienne Simon-Lorière, VANESSA COCQUERELLE	2023-11-03
hCoV-19/France/GES-IPP25213/2023	betacoronavirus	EPI_ISL_18462416	2023-10-23	Europe	France	Grand Est	Strasbourg	Europe	France	Grand Est	genome	29706	Human	79	Female	Labo Analyses Med	National Reference Center for Viruses of Respiratory Infections (CNR VIR), Institut Pasteur	Léa Avon, Marion Barbet, Marine Bernard, Angela Brisebarre, Océane Dehan, Flora Donati, Vanessa Guimaraes, Banujaa Jeyarajah, Margot Penru, Florian Préjean, Yannis Rahou, Sylvie van der Werf, Frédéric Lemoine, Samar Berreira Ibraim, Jérôme Bourret, Kévin Da Silva, Maud Vanpeene, Vincent Enouf, Etienne Simon-Lorière, VANESSA COCQUERELLE	2023-11-03
hCoV-19/Wales/CLIMB-CM7YJKKI/2023	betacoronavirus	EPI_ISL_18462672	2023-10-16	Europe	United Kingdom	Wales		Europe	United Kingdom	Wales	genome	29784	Human	unknown	unknown	Originating lab: Wales Specialist Virology Centre Sequencing lab: Pathogen Genomics Unit	Public Health Wales Microbiology Cardiff Wales Specialist Virology Centre	Catherine Moore, Johnathan Evans, Laura Gifford, Malorie Perry, Simon Cottrell, Angela Marchbank, Alec Birchley, Alexander Adams, Amy Gaskin, Bree Gatica-Wilcox, Jason Coombes, Joel Southgate, Lauren Gilbert, Lee Graham, Nicole Pacchiarini, Sara Kumziene-Summerhayes, Sarah Taylor, Sophie Jones, Sara Rey, Matthew Bull, Joanne Watkins, Sally Corden, Tom Connor	2023-11-03
hCoV-19/Norway/Ahus-5147/2023	betacoronavirus	EPI_ISL_18462869	2023-10-20	Europe	Norway	Viken		Europe	Norway	Viken	genome	29721	Human	unknown	unknown	Dept. of Microbiology and Infection Control, Akershus University Hospital HF	Dept. of Microbiology and Infection Control, Akershus University Hospital HF	Hege Vangstein Aamot, Alexander Hesselberg Løvestad, Karin Helmersen, Cecilie Sveen-Ekre	2023-11-03
hCoV-19/Netherlands/GE-RIVM-132616/2023	betacoronavirus	EPI_ISL_18463257	2023-10-18	Europe	Netherlands	Gelderland		Europe	Netherlands	Gelderland	genome	29721	Human	82	unknown	National Institute for Public Health and the Environment (RIVM)	National Institute for Public Health and the Environment (RIVM)	Adam Meijer, Harry Vennema, Dirk Eggink, Jeroen Cremer, Sharon van den Brink, Bas van der Veer, AnneMarie van den Brandt, Kim Freriks, Ryanne Jaarsma, Lynn Aarts, Sanne Bos, Jil Kocken, Jordy de Bakker, Zarif MansoerAziem Elahi, Floor Fontein, Trung Bui, Florian Zwagemaker, Dennis Schmitz, Annelies Kroneman, Karim Hajji, Ivo van Walle, Chantal Reusken, on behalf of the national COVID-19 response …	2023-11-03
hCoV-19/Netherlands/GR-RIVM-132728/2023	betacoronavirus	EPI_ISL_18463261	2023-10-21	Europe	Netherlands	Groningen		Europe	Netherlands	Groningen	genome	29721	Human	unknown	unknown	National Institute for Public Health and the Environment (RIVM)	National Institute for Public Health and the Environment (RIVM)	Adam Meijer, Harry Vennema, Dirk Eggink, Jeroen Cremer, Sharon van den Brink, Bas van der Veer, AnneMarie van den Brandt, Kim Freriks, Ryanne Jaarsma, Lynn Aarts, Sanne Bos, Jil Kocken, Jordy de Bakker, Zarif MansoerAziem Elahi, Floor Fontein, Trung Bui, Florian Zwagemaker, Dennis Schmitz, Annelies Kroneman, Karim Hajji, Ivo van Walle, Chantal Reusken, on behalf of the national COVID-19 response …	2023-11-03
hCoV-19/Netherlands/NB-RIVM-132683/2023	betacoronavirus	EPI_ISL_18463264	2023-10-22	Europe	Netherlands	Noord-Brabant		Europe	Netherlands	Noord-Brabant	genome	29721	Human	84	unknown	National Institute for Public Health and the Environment (RIVM)	National Institute for Public Health and the Environment (RIVM)	Adam Meijer, Harry Vennema, Dirk Eggink, Jeroen Cremer, Sharon van den Brink, Bas van der Veer, AnneMarie van den Brandt, Kim Freriks, Ryanne Jaarsma, Lynn Aarts, Sanne Bos, Jil Kocken, Jordy de Bakker, Zarif MansoerAziem Elahi, Floor Fontein, Trung Bui, Florian Zwagemaker, Dennis Schmitz, Annelies Kroneman, Karim Hajji, Ivo van Walle, Chantal Reusken, on behalf of the national COVID-19 response …	2023-11-03
hCoV-19/Netherlands/NB-RIVM-132661/2023	betacoronavirus	EPI_ISL_18463282	2023-10-18	Europe	Netherlands	Noord-Brabant		Europe	Netherlands	Noord-Brabant	genome	29721	Human	51	unknown	National Institute for Public Health and the Environment (RIVM)	National Institute for Public Health and the Environment (RIVM)	Adam Meijer, Harry Vennema, Dirk Eggink, Jeroen Cremer, Sharon van den Brink, Bas van der Veer, AnneMarie van den Brandt, Kim Freriks, Ryanne Jaarsma, Lynn Aarts, Sanne Bos, Jil Kocken, Jordy de Bakker, Zarif MansoerAziem Elahi, Floor Fontein, Trung Bui, Florian Zwagemaker, Dennis Schmitz, Annelies Kroneman, Karim Hajji, Ivo van Walle, Chantal Reusken, on behalf of the national COVID-19 response …	2023-11-03
hCoV-19/USA/IL-C23WGS3152/2023	betacoronavirus	EPI_ISL_18463591	2023-10-19	North America	USA	Illinois		North America	USA	Illinois	genome	29792	Human	45	Female	Illinois Department of Public Health	Illinois Department of Public Health - Chicago Lab	Vineet K. Dhiman, Ira Heimler, Joanna Alegarbes, Dylan Hendricks	2023-11-03
hCoV-19/Spain/CT-HUB08813/2023	betacoronavirus	EPI_ISL_18464016	2023-09-28	Europe	Spain	Catalunya		Europe	Spain	Catalunya	genome	29751	Human	61	Female	HOSPITAL UNIVERSITARI DE BELLVITGE	Microbiology Department	Sara Marti, Aida Gonzalez-Diaz, Antonio Gonzalo, Veronica Saez, Daniel Rodriguez-Osorio, Elisabet Ventura, Yolanda Hernandez, Laura Calatayud, Jordi Niubó, Carmen Ardanuy, Jordi Camara, M Angeles Domínguez	2023-11-03
hCoV-19/Denmark/DCGC-661880/2023	betacoronavirus	EPI_ISL_18464502	2023-10-23	Europe	Denmark			Europe	Denmark		genome	29709	Human	unknown	unknown	Department of Bacteria, Parasites and Fungi, Statens Serum Institut, Copenhagen, Denmark	Statens Serum Institut Bioinformatics and Microbial Genomics	Povilas Matusevicius et al.	2023-11-04
hCoV-19/Denmark/DCGC-661917/2023	betacoronavirus	EPI_ISL_18464539	2023-10-23	Europe	Denmark			Europe	Denmark		genome	29743	Human	unknown	unknown	Department of Bacteria, Parasites and Fungi, Statens Serum Institut, Copenhagen, Denmark	Statens Serum Institut Bioinformatics and Microbial Genomics	Povilas Matusevicius et al.	2023-11-04
hCoV-19/Denmark/DCGC-661920/2023	betacoronavirus	EPI_ISL_18464542	2023-10-23	Europe	Denmark			Europe	Denmark		genome	29759	Human	unknown	unknown	Department of Bacteria, Parasites and Fungi, Statens Serum Institut, Copenhagen, Denmark	Statens Serum Institut Bioinformatics and Microbial Genomics	Povilas Matusevicius et al.	2023-11-04
hCoV-19/Denmark/DCGC-661933/2023	betacoronavirus	EPI_ISL_18464555	2023-10-23	Europe	Denmark			Europe	Denmark		genome	29709	Human	unknown	unknown	Department of Bacteria, Parasites and Fungi, Statens Serum Institut, Copenhagen, Denmark	Statens Serum Institut Bioinformatics and Microbial Genomics	Povilas Matusevicius et al.	2023-11-04
hCoV-19/Denmark/DCGC-661967/2023	betacoronavirus	EPI_ISL_18464589	2023-10-23	Europe	Denmark			Europe	Denmark		genome	29741	Human	unknown	unknown	Department of Bacteria, Parasites and Fungi, Statens Serum Institut, Copenhagen, Denmark	Statens Serum Institut Bioinformatics and Microbial Genomics	Povilas Matusevicius et al.	2023-11-04
hCoV-19/Denmark/DCGC-662062/2023	betacoronavirus	EPI_ISL_18464683	2023-10-23	Europe	Denmark			Europe	Denmark		genome	29756	Human	unknown	unknown	Department of Bacteria, Parasites and Fungi, Statens Serum Institut, Copenhagen, Denmark	Statens Serum Institut Bioinformatics and Microbial Genomics	Povilas Matusevicius et al.	2023-11-04
hCoV-19/Denmark/DCGC-662090/2023	betacoronavirus	EPI_ISL_18464711	2023-10-23	Europe	Denmark			Europe	Denmark		genome	29743	Human	unknown	unknown	Department of Bacteria, Parasites and Fungi, Statens Serum Institut, Copenhagen, Denmark	Statens Serum Institut Bioinformatics and Microbial Genomics	Povilas Matusevicius et al.	2023-11-04
hCoV-19/Denmark/DCGC-662091/2023	betacoronavirus	EPI_ISL_18464712	2023-10-23	Europe	Denmark			Europe	Denmark		genome	29709	Human	unknown	unknown	Department of Bacteria, Parasites and Fungi, Statens Serum Institut, Copenhagen, Denmark	Statens Serum Institut Bioinformatics and Microbial Genomics	Povilas Matusevicius et al.	2023-11-04
hCoV-19/Shanghai/SCDC-HG1013-3778/2023	betacoronavirus	EPI_ISL_18465327	2023-10-11	Asia	China	Shanghai		Asia	China	Shanghai	genome	29772	Human	52	unknown	Microbe lab, Shanghai Municipal Center for Disease Control & Prevention	Microbe lab, Shanghai Municipal Center for Disease Control & Prevention	Chen, H.	2023-11-03
hCoV-19/Shanghai/SCDC-HG1014-3785/2023	betacoronavirus	EPI_ISL_18465331	2023-10-12	Asia	China	Shanghai		Asia	China	Shanghai	genome	29772	Human	53	unknown	Microbe lab, Shanghai Municipal Center for Disease Control & Prevention	Microbe lab, Shanghai Municipal Center for Disease Control & Prevention	Chen, H.	2023-11-03
hCoV-19/Sweden/M-SUS0021805/2023	betacoronavirus	EPI_ISL_18465559	2023-10-17	Europe	Sweden	Skane		Europe	Sweden	Skane	genome	29836	Human	70	Female	Clinical Microbiology, Infection Prevention and Control	Section for Molecular Diagnostics	Björn Hallström, Jonas Björkman	2023-11-05
hCoV-19/Japan/PG-580549/2023	betacoronavirus	EPI_ISL_18465780	2023-10-20	Asia	Japan	Hyogo		Asia	Japan	Hyogo	genome	29747	Human	unknown	unknown	Pathogen Genomics Center, National Institute of Infectious Diseases	Pathogen Genomics Center, National Institute of Infectious Diseases	Naobumi Sasaki, Makoto Kuroda	2023-11-06
hCoV-19/Japan/PG-580566/2023	betacoronavirus	EPI_ISL_18465818	2023-10-20	Asia	Japan	Hyogo		Asia	Japan	Hyogo	genome	29734	Human	unknown	unknown	Pathogen Genomics Center, National Institute of Infectious Diseases	Pathogen Genomics Center, National Institute of Infectious Diseases	Naobumi Sasaki, Makoto Kuroda	2023-11-06
hCoV-19/Japan/PG-580567/2023	betacoronavirus	EPI_ISL_18465821	2023-10-20	Asia	Japan	Hyogo		Asia	Japan	Hyogo	genome	29736	Human	unknown	unknown	Pathogen Genomics Center, National Institute of Infectious Diseases	Pathogen Genomics Center, National Institute of Infectious Diseases	Naobumi Sasaki, Makoto Kuroda	2023-11-06
hCoV-19/Japan/PG-580568/2023	betacoronavirus	EPI_ISL_18465823	2023-10-20	Asia	Japan	Hyogo		Asia	Japan	Hyogo	genome	29741	Human	unknown	unknown	Pathogen Genomics Center, National Institute of Infectious Diseases	Pathogen Genomics Center, National Institute of Infectious Diseases	Naobumi Sasaki, Makoto Kuroda	2023-11-06
hCoV-19/Croatia/HZJZ_5694/2023	betacoronavirus	EPI_ISL_18466422	2023-10-16	Europe	Croatia	Primorje-Gorski Kotar County		Europe	Croatia	Primorje-Gorski Kotar County	genome	29757	Human	54	Male	Nastavni zavod za javno zdravstvo Primorsko- Goranske županije	Hrvatski zavod za javno zdravstvo	Irena Tabain, Ivana Ferenčak, Josipa Kuzle, Anita Jurić, Dora Smolić, Dragan Jurić	2023-11-06
hCoV-19/England/CLIMB-CM7YM1BR/2023	betacoronavirus	EPI_ISL_18466870	2023-10-23	Europe	United Kingdom	England		Europe	United Kingdom	England	genome	29763	Human	unknown	unknown	Respiratory Virus Unit, Microbiology Services Colindale, Public Health England	UK Health Security Agency (UKHSA)	Angie Lackenby on behalf of PHE Covid Sequencing Team	2023-11-06
hCoV-19/England/CLIMB-CM7Y81NI/2023	betacoronavirus	EPI_ISL_18467131	2023-10-21	Europe	United Kingdom	England		Europe	United Kingdom	England	genome	29803	Human	unknown	unknown	Respiratory Virus Unit, Microbiology Services Colindale, Public Health England	UK Health Security Agency (UKHSA)	Angie Lackenby on behalf of PHE Covid Sequencing Team	2023-11-06
hCoV-19/England/CLIMB-CM7YEQZT/2023	betacoronavirus	EPI_ISL_18467158	2023-10-24	Europe	United Kingdom	England		Europe	United Kingdom	England	genome	29763	Human	unknown	unknown	Respiratory Virus Unit, Microbiology Services Colindale, Public Health England	UK Health Security Agency (UKHSA)	Angie Lackenby on behalf of PHE Covid Sequencing Team	2023-11-06
hCoV-19/England/CLIMB-CM7Y8OKE/2023	betacoronavirus	EPI_ISL_18467162	2023-10-24	Europe	United Kingdom	England		Europe	United Kingdom	England	genome	29794	Human	unknown	unknown	Respiratory Virus Unit, Microbiology Services Colindale, Public Health England	UK Health Security Agency (UKHSA)	Angie Lackenby on behalf of PHE Covid Sequencing Team	2023-11-06
hCoV-19/England/CLIMB-CM7YE1TX/2023	betacoronavirus	EPI_ISL_18467165	2023-10-24	Europe	United Kingdom	England		Europe	United Kingdom	England	genome	29763	Human	unknown	unknown	Respiratory Virus Unit, Microbiology Services Colindale, Public Health England	UK Health Security Agency (UKHSA)	Angie Lackenby on behalf of PHE Covid Sequencing Team	2023-11-06
hCoV-19/England/CLIMB-CM7Y8FJU/2023	betacoronavirus	EPI_ISL_18467334	2023-10-24	Europe	United Kingdom	England		Europe	United Kingdom	England	genome	29753	Human	unknown	unknown	Respiratory Virus Unit, Microbiology Services Colindale, Public Health England	UK Health Security Agency (UKHSA)	Angie Lackenby on behalf of PHE Covid Sequencing Team	2023-11-06
hCoV-19/England/CLIMB-CM7YMO99/2023	betacoronavirus	EPI_ISL_18467341	2023-10-23	Europe	United Kingdom	England		Europe	United Kingdom	England	genome	29790	Human	unknown	unknown	Respiratory Virus Unit, Microbiology Services Colindale, Public Health England	UK Health Security Agency (UKHSA)	Angie Lackenby on behalf of PHE Covid Sequencing Team	2023-11-06
hCoV-19/England/CLIMB-CM7YGX7N/2023	betacoronavirus	EPI_ISL_18467345	2023-10-24	Europe	United Kingdom	England		Europe	United Kingdom	England	genome	29793	Human	unknown	unknown	Respiratory Virus Unit, Microbiology Services Colindale, Public Health England	UK Health Security Agency (UKHSA)	Angie Lackenby on behalf of PHE Covid Sequencing Team	2023-11-06
hCoV-19/Spain/AN-PMC-38396/2023	betacoronavirus	EPI_ISL_18468295	2023-10-24	Europe	Spain	Andalusia	Almeria	Europe	Spain	Andalusia	genome	29807	Human	unknown	unknown	Servicio de Microbiologia, Complejo Hospitalario Torrecardenas, Almeria, Spain	Fundación Progreso y Salud Computational Medicine Platform	María Lara on behalf of SARS-CoV-2 whole genome sequencing circuit of Andalusia	2023-11-06
hCoV-19/France/ARA-HCL023165778001/2023	betacoronavirus	EPI_ISL_18468655	2023-10-20	Europe	France	Auvergne-Rhone-Alpes		Europe	France	Auvergne-Rhone-Alpes	genome	29721	Human	62	Male	30112 HC E3 HC REED NEUROLOGIQUE	CNR Virus des Infections Respiratoires, France SUD	Bruno Simon, Antonin Bal, Theophile Boyer, Gregory Destras, Gwendolyne Burfin, Hadrien Regue, Quentin Semanas, Martine Valette, Bruno Lina, Laurence Josset	2023-11-06
hCoV-19/France/PAC-HCL023166465201/2023	betacoronavirus	EPI_ISL_18468714	2023-10-02	Europe	France	Provence-Alpes-Cote d'Azur		Europe	France	Provence-Alpes-Cote d'Azur	genome	29721	Human	58	Male	LABOSUD PROVENCE	CNR Virus des Infections Respiratoires, France SUD	Bruno Simon, Antonin Bal, Theophile Boyer, Gregory Destras, Gwendolyne Burfin, Hadrien Regue, Quentin Semanas, Martine Valette, Bruno Lina, Laurence Josset	2023-11-06
hCoV-19/France/PAC-HCL023166474901/2023	betacoronavirus	EPI_ISL_18468718	2023-10-16	Europe	France	Provence-Alpes-Cote d'Azur		Europe	France	Provence-Alpes-Cote d'Azur	genome	29721	Human	59	Male	LABOSUD PROVENCE	CNR Virus des Infections Respiratoires, France SUD	Bruno Simon, Antonin Bal, Theophile Boyer, Gregory Destras, Gwendolyne Burfin, Hadrien Regue, Quentin Semanas, Martine Valette, Bruno Lina, Laurence Josset	2023-11-06
hCoV-19/France/NAQ-HCL723001448301/2023	betacoronavirus	EPI_ISL_18468858	2023-10-23	Europe	France	Nouvelle-Aquitaine	Deux-Sevres	Europe	France	Nouvelle-Aquitaine	genome	29721	Human	56	Male	LABO BIOSEVRES BRESSUIRE	CNR Virus des Infections Respiratoires, France SUD	Bruno Simon, Antonin Bal, Theophile Boyer, Gregory Destras, Gwendolyne Burfin, Hadrien Regue, Quentin Semanas, Martine Valette, Bruno Lina, Laurence Josset	2023-11-06
hCoV-19/France/ARA-HCL723001450401/2023	betacoronavirus	EPI_ISL_18468872	2023-10-23	Europe	France	Auvergne-Rhone-Alpes		Europe	France	Auvergne-Rhone-Alpes	genome	29721	Human	76	Male	EUROFINS LABAZUR RHONE-ALPES	CNR Virus des Infections Respiratoires, France SUD	Bruno Simon, Antonin Bal, Theophile Boyer, Gregory Destras, Gwendolyne Burfin, Hadrien Regue, Quentin Semanas, Martine Valette, Bruno Lina, Laurence Josset	2023-11-06
hCoV-19/France/ARA-HCL723001450501/2023	betacoronavirus	EPI_ISL_18468873	2023-10-23	Europe	France	Auvergne-Rhone-Alpes		Europe	France	Auvergne-Rhone-Alpes	genome	29721	Human	55	Female	EUROFINS LABAZUR RHONE-ALPES	CNR Virus des Infections Respiratoires, France SUD	Bruno Simon, Antonin Bal, Theophile Boyer, Gregory Destras, Gwendolyne Burfin, Hadrien Regue, Quentin Semanas, Martine Valette, Bruno Lina, Laurence Josset	2023-11-06
hCoV-19/France/NAQ-HCL723001453001/2023	betacoronavirus	EPI_ISL_18468896	2023-10-23	Europe	France	Nouvelle-Aquitaine		Europe	France	Nouvelle-Aquitaine	genome	29721	Human	30	Male	LABORATOIRE BIOLYSS	CNR Virus des Infections Respiratoires, France SUD	Bruno Simon, Antonin Bal, Theophile Boyer, Gregory Destras, Gwendolyne Burfin, Hadrien Regue, Quentin Semanas, Martine Valette, Bruno Lina, Laurence Josset	2023-11-06
hCoV-19/France/NAQ-HCL723001453501/2023	betacoronavirus	EPI_ISL_18468901	2023-10-23	Europe	France	Nouvelle-Aquitaine		Europe	France	Nouvelle-Aquitaine	genome	29721	Human	76	Female	LABORATOIRE BIOLYSS	CNR Virus des Infections Respiratoires, France SUD	Bruno Simon, Antonin Bal, Theophile Boyer, Gregory Destras, Gwendolyne Burfin, Hadrien Regue, Quentin Semanas, Martine Valette, Bruno Lina, Laurence Josset	2023-11-06
hCoV-19/France/NAQ-HCL723001455301/2023	betacoronavirus	EPI_ISL_18468918	2023-10-23	Europe	France	Nouvelle-Aquitaine	Dordogne	Europe	France	Nouvelle-Aquitaine	genome	29721	Human	67	Female	LABORATOIRE CREAVALLEE	CNR Virus des Infections Respiratoires, France SUD	Bruno Simon, Antonin Bal, Theophile Boyer, Gregory Destras, Gwendolyne Burfin, Hadrien Regue, Quentin Semanas, Martine Valette, Bruno Lina, Laurence Josset	2023-11-06
hCoV-19/France/NAQ-HCL723001455401/2023	betacoronavirus	EPI_ISL_18468919	2023-10-23	Europe	France	Nouvelle-Aquitaine	Dordogne	Europe	France	Nouvelle-Aquitaine	genome	29721	Human	68	Male	LABORATOIRE CREAVALLEE	CNR Virus des Infections Respiratoires, France SUD	Bruno Simon, Antonin Bal, Theophile Boyer, Gregory Destras, Gwendolyne Burfin, Hadrien Regue, Quentin Semanas, Martine Valette, Bruno Lina, Laurence Josset	2023-11-06
hCoV-19/France/PAC-HCL723001461601/2023	betacoronavirus	EPI_ISL_18468979	2023-10-23	Europe	France	Provence-Alpes-Cote d'Azur	Var	Europe	France	Provence-Alpes-Cote d'Azur	genome	29721	Human	3 months	Female	C.H. TOULON LA SEYNE SUR MER	CNR Virus des Infections Respiratoires, France SUD	Bruno Simon, Antonin Bal, Theophile Boyer, Gregory Destras, Gwendolyne Burfin, Hadrien Regue, Quentin Semanas, Martine Valette, Bruno Lina, Laurence Josset	2023-11-06
hCoV-19/France/ARA-HCL723001465601/2023	betacoronavirus	EPI_ISL_18469014	2023-10-23	Europe	France	Auvergne-Rhone-Alpes	Loire	Europe	France	Auvergne-Rhone-Alpes	genome	29721	Human	31	Female	CH DE ROANNE	CNR Virus des Infections Respiratoires, France SUD	Bruno Simon, Antonin Bal, Theophile Boyer, Gregory Destras, Gwendolyne Burfin, Hadrien Regue, Quentin Semanas, Martine Valette, Bruno Lina, Laurence Josset	2023-11-06
hCoV-19/Belgium/UMONS-01992901/2023	betacoronavirus	EPI_ISL_18469091	2023-10-22	Europe	Belgium	Hainaut		Europe	Belgium	Hainaut	genome	29725	Human	87	Male	National Platform bis UMONS/Jolimont	National Platform bis UMONS/Jolimont	Simone Krings, Guillaume Bayon-vicente, Marie Joie, Cecile Renaud, Caroline Debecker, Eric Tarantino, Gautier Detry, Ruddy Wattiez	2023-11-06
hCoV-19/Belgium/UMONS-02169401/2023	betacoronavirus	EPI_ISL_18469092	2023-10-23	Europe	Belgium	Hainaut		Europe	Belgium	Hainaut	genome	29726	Human	75	Male	National Platform bis UMONS/Jolimont	National Platform bis UMONS/Jolimont	Simone Krings, Guillaume Bayon-vicente, Marie Joie, Cecile Renaud, Caroline Debecker, Eric Tarantino, Gautier Detry, Ruddy Wattiez	2023-11-06
hCoV-19/USA/CA-HLX-STM-UXJUF9CUV/2023	betacoronavirus	EPI_ISL_18469255	2023-10-16	North America	USA	California		North America	USA	California	genome	29817	Human	unknown	unknown	Kaiser Permanente Southern California	Helix	Simon White on behalf of Kaiser Permanente Southern California, Helix	2023-11-06
hCoV-19/USA/CA-HLX-STM-TSJKAK439/2023	betacoronavirus	EPI_ISL_18469308	2023-10-19	North America	USA	California		North America	USA	California	genome	29827	Human	unknown	unknown	Kaiser Permanente Southern California	Helix	Simon White on behalf of Kaiser Permanente Southern California, Helix	2023-11-06
hCoV-19/Netherlands/NB-EMC-5364/2023	betacoronavirus	EPI_ISL_18471128	2023-10-04	Europe	Netherlands	Noord-Brabant		Europe	Netherlands	Noord-Brabant	genome	29649	Human	unknown	unknown	Dutch COVID-19 response team	Erasmus Medical Center	Bas Oude Munnink, David Nieuwenhuijse, Divyae K. Prasad, Reina Sikkema, Irina Chestakova, Anne van der Linden, Marjan Boter, Corine Geurts van Kessel, Annemiek van der Eijk, Richard Molenkamp, and Marion Koopmans; on behalf of the Dutch national COVID-19 response team.	2023-11-06
hCoV-19/USA/TX-UHS-UTHSA9384-P0/2023	betacoronavirus	EPI_ISL_18472362	2023-10-21	North America	USA	Texas	San Antonio	North America	USA	Texas	genome	29272	Human	unknown	unknown	University Hospital, San Antonio	UT Health San Antonio, Greehey Children's Cancer Research Institute	Marjorie Parker David, Weijing He, Yidong Chen, Zhenqing Ye, Zhao Lai, Dawn Garcia, Guillermo Nunez, Bethany Landry, Josefina Stoever, Kumari Vadlamudi, Hongxin Fan, Korri Weldon, San Antonio Metropolitan Health District, Texas Department of State Health Services	2023-11-07
hCoV-19/Denmark/DCGC-662150/2023	betacoronavirus	EPI_ISL_18472810	2023-10-23	Europe	Denmark			Europe	Denmark		genome	29566	Human	unknown	unknown	Department of Clinical Microbiology, Odense University Hospital, Odense, Denmark	Statens Serum Institut Bioinformatics and Microbial Genomics	Povilas Matusevicius et al.	2023-11-07
hCoV-19/Denmark/DCGC-662153/2023	betacoronavirus	EPI_ISL_18472813	2023-10-23	Europe	Denmark			Europe	Denmark		genome	29649	Human	unknown	unknown	Department of Clinical Microbiology, Odense University Hospital, Odense, Denmark	Statens Serum Institut Bioinformatics and Microbial Genomics	Povilas Matusevicius et al.	2023-11-07
hCoV-19/Denmark/DCGC-662181/2023	betacoronavirus	EPI_ISL_18472837	2023-10-23	Europe	Denmark			Europe	Denmark		genome	29684	Human	unknown	unknown	Department of Clinical Microbiology, Odense University Hospital, Odense, Denmark	Statens Serum Institut Bioinformatics and Microbial Genomics	Povilas Matusevicius et al.	2023-11-07
hCoV-19/Denmark/DCGC-662185/2023	betacoronavirus	EPI_ISL_18472840	2023-10-23	Europe	Denmark			Europe	Denmark		genome	29649	Human	unknown	unknown	Department of Clinical Microbiology, Odense University Hospital, Odense, Denmark	Statens Serum Institut Bioinformatics and Microbial Genomics	Povilas Matusevicius et al.	2023-11-07
hCoV-19/France/PDL-IPP25230/2023	betacoronavirus	EPI_ISL_18472951	2023-10-23	Europe	France	Pays de la Loire	Laval	Europe	France	Pays de la Loire	genome	29706	Human	64	Female	Labo Analyses Med	National Reference Center for Viruses of Respiratory Infections (CNR VIR), Institut Pasteur	Léa Avon, Marion Barbet, Marine Bernard, Emma Bezot, Angela Brisebarre, Océane Dehan, Flora Donati, Vanessa Guimaraes, Banujaa Jeyarajah, Florian Préjean, Yannis Rahou, Sylvie van der Werf, Frédéric Lemoine, Samar Berreira Ibraim, Jérôme Bourret, Kévin Da Silva, Maud Vanpeene, Vincent Enouf, Marie-Anne Rameix-Welti, Maxime SANSOT	2023-11-07
hCoV-19/France/IDF-IPP25266/2023	betacoronavirus	EPI_ISL_18472972	2023-10-23	Europe	France	Ile-de-France	Saint-Denis	Europe	France	Ile-de-France	genome	29706	Human	31	Female	Labo Analyses Med	National Reference Center for Viruses of Respiratory Infections (CNR VIR), Institut Pasteur	Léa Avon, Marion Barbet, Marine Bernard, Emma Bezot, Angela Brisebarre, Océane Dehan, Flora Donati, Vanessa Guimaraes, Banujaa Jeyarajah, Florian Préjean, Yannis Rahou, Sylvie van der Werf, Frédéric Lemoine, Samar Berreira Ibraim, Jérôme Bourret, Kévin Da Silva, Maud Vanpeene, Vincent Enouf, Marie-Anne Rameix-Welti, Yanis CHAIB	2023-11-07
hCoV-19/France/IDF-IPP25274/2023	betacoronavirus	EPI_ISL_18472978	2023-10-23	Europe	France	Ile-de-France	Saint-Denis	Europe	France	Ile-de-France	genome	29706	Human	62	Female	Labo Analyses Med	National Reference Center for Viruses of Respiratory Infections (CNR VIR), Institut Pasteur	Léa Avon, Marion Barbet, Marine Bernard, Emma Bezot, Angela Brisebarre, Océane Dehan, Flora Donati, Vanessa Guimaraes, Banujaa Jeyarajah, Florian Préjean, Yannis Rahou, Sylvie van der Werf, Frédéric Lemoine, Samar Berreira Ibraim, Jérôme Bourret, Kévin Da Silva, Maud Vanpeene, Vincent Enouf, Marie-Anne Rameix-Welti, Yanis CHAIB	2023-11-07
hCoV-19/France/IDF-IPP25280/2023	betacoronavirus	EPI_ISL_18472982	2023-10-23	Europe	France	Ile-de-France	Saint-Denis	Europe	France	Ile-de-France	genome	29706	Human	46	Female	Labo Analyses Med	National Reference Center for Viruses of Respiratory Infections (CNR VIR), Institut Pasteur	Léa Avon, Marion Barbet, Marine Bernard, Emma Bezot, Angela Brisebarre, Océane Dehan, Flora Donati, Vanessa Guimaraes, Banujaa Jeyarajah, Florian Préjean, Yannis Rahou, Sylvie van der Werf, Frédéric Lemoine, Samar Berreira Ibraim, Jérôme Bourret, Kévin Da Silva, Maud Vanpeene, Vincent Enouf, Marie-Anne Rameix-Welti, Yanis CHAIB	2023-11-07
hCoV-19/France/IDF-IPP25291/2023	betacoronavirus	EPI_ISL_18472988	2023-10-23	Europe	France	Ile-de-France	Saint-Denis	Europe	France	Ile-de-France	genome	29706	Human	61	Male	Labo Analyses Med	National Reference Center for Viruses of Respiratory Infections (CNR VIR), Institut Pasteur	Léa Avon, Marion Barbet, Marine Bernard, Emma Bezot, Angela Brisebarre, Océane Dehan, Flora Donati, Vanessa Guimaraes, Banujaa Jeyarajah, Florian Préjean, Yannis Rahou, Sylvie van der Werf, Frédéric Lemoine, Samar Berreira Ibraim, Jérôme Bourret, Kévin Da Silva, Maud Vanpeene, Vincent Enouf, Marie-Anne Rameix-Welti, Yanis CHAIB	2023-11-07
hCoV-19/France/IDF-IPP25296/2023	betacoronavirus	EPI_ISL_18472989	2023-10-23	Europe	France	Ile-de-France	Saint-Denis	Europe	France	Ile-de-France	genome	29706	Human	65	Female	Labo Analyses Med	National Reference Center for Viruses of Respiratory Infections (CNR VIR), Institut Pasteur	Léa Avon, Marion Barbet, Marine Bernard, Emma Bezot, Angela Brisebarre, Océane Dehan, Flora Donati, Vanessa Guimaraes, Banujaa Jeyarajah, Florian Préjean, Yannis Rahou, Sylvie van der Werf, Frédéric Lemoine, Samar Berreira Ibraim, Jérôme Bourret, Kévin Da Silva, Maud Vanpeene, Vincent Enouf, Marie-Anne Rameix-Welti, Yanis CHAIB	2023-11-07
hCoV-19/France/IDF-IPP25297/2023	betacoronavirus	EPI_ISL_18472990	2023-10-23	Europe	France	Ile-de-France	Saint-Denis	Europe	France	Ile-de-France	genome	29706	Human	62	Male	Labo Analyses Med	National Reference Center for Viruses of Respiratory Infections (CNR VIR), Institut Pasteur	Léa Avon, Marion Barbet, Marine Bernard, Emma Bezot, Angela Brisebarre, Océane Dehan, Flora Donati, Vanessa Guimaraes, Banujaa Jeyarajah, Florian Préjean, Yannis Rahou, Sylvie van der Werf, Frédéric Lemoine, Samar Berreira Ibraim, Jérôme Bourret, Kévin Da Silva, Maud Vanpeene, Vincent Enouf, Marie-Anne Rameix-Welti, Yanis CHAIB	2023-11-07
hCoV-19/France/CVF-IPP25338/2023	betacoronavirus	EPI_ISL_18473014	2023-10-23	Europe	France	Centre-Val de Loire	Orleans	Europe	France	Centre-Val de Loire	genome	29706	Human	37	Male	Labo Analyses Med	National Reference Center for Viruses of Respiratory Infections (CNR VIR), Institut Pasteur	Léa Avon, Marion Barbet, Marine Bernard, Emma Bezot, Angela Brisebarre, Océane Dehan, Flora Donati, Vanessa Guimaraes, Banujaa Jeyarajah, Florian Préjean, Yannis Rahou, Sylvie van der Werf, Frédéric Lemoine, Samar Berreira Ibraim, Jérôme Bourret, Kévin Da Silva, Maud Vanpeene, Vincent Enouf, Marie-Anne Rameix-Welti, Anne DUTERRAIL	2023-11-07
hCoV-19/France/CVF-IPP25340/2023	betacoronavirus	EPI_ISL_18473016	2023-10-23	Europe	France	Centre-Val de Loire	Orleans	Europe	France	Centre-Val de Loire	genome	29706	Human	69	Female	Labo Analyses Med	National Reference Center for Viruses of Respiratory Infections (CNR VIR), Institut Pasteur	Léa Avon, Marion Barbet, Marine Bernard, Emma Bezot, Angela Brisebarre, Océane Dehan, Flora Donati, Vanessa Guimaraes, Banujaa Jeyarajah, Florian Préjean, Yannis Rahou, Sylvie van der Werf, Frédéric Lemoine, Samar Berreira Ibraim, Jérôme Bourret, Kévin Da Silva, Maud Vanpeene, Vincent Enouf, Marie-Anne Rameix-Welti, Anne DUTERRAIL	2023-11-07
hCoV-19/France/CVF-IPP25341/2023	betacoronavirus	EPI_ISL_18473017	2023-10-23	Europe	France	Centre-Val de Loire	Orleans	Europe	France	Centre-Val de Loire	genome	29706	Human	70	Male	Labo Analyses Med	National Reference Center for Viruses of Respiratory Infections (CNR VIR), Institut Pasteur	Léa Avon, Marion Barbet, Marine Bernard, Emma Bezot, Angela Brisebarre, Océane Dehan, Flora Donati, Vanessa Guimaraes, Banujaa Jeyarajah, Florian Préjean, Yannis Rahou, Sylvie van der Werf, Frédéric Lemoine, Samar Berreira Ibraim, Jérôme Bourret, Kévin Da Silva, Maud Vanpeene, Vincent Enouf, Marie-Anne Rameix-Welti, Anne DUTERRAIL	2023-11-07
hCoV-19/France/GES-IPP25349/2023	betacoronavirus	EPI_ISL_18473025	2023-10-23	Europe	France	Grand Est	Charleville-Mezieres	Europe	France	Grand Est	genome	29706	Human	51	Male	Labo Analyses Med	National Reference Center for Viruses of Respiratory Infections (CNR VIR), Institut Pasteur	Léa Avon, Marion Barbet, Marine Bernard, Emma Bezot, Angela Brisebarre, Océane Dehan, Flora Donati, Vanessa Guimaraes, Banujaa Jeyarajah, Florian Préjean, Yannis Rahou, Sylvie van der Werf, Frédéric Lemoine, Samar Berreira Ibraim, Jérôme Bourret, Kévin Da Silva, Maud Vanpeene, Vincent Enouf, Marie-Anne Rameix-Welti, David ROSSIGNOL	2023-11-07
hCoV-19/France/GES-IPP25356/2023	betacoronavirus	EPI_ISL_18473032	2023-10-23	Europe	France	Grand Est	Charleville-Mezieres	Europe	France	Grand Est	genome	29706	Human	78	Male	Labo Analyses Med	National Reference Center for Viruses of Respiratory Infections (CNR VIR), Institut Pasteur	Léa Avon, Marion Barbet, Marine Bernard, Emma Bezot, Angela Brisebarre, Océane Dehan, Flora Donati, Vanessa Guimaraes, Banujaa Jeyarajah, Florian Préjean, Yannis Rahou, Sylvie van der Werf, Frédéric Lemoine, Samar Berreira Ibraim, Jérôme Bourret, Kévin Da Silva, Maud Vanpeene, Vincent Enouf, Marie-Anne Rameix-Welti, David ROSSIGNOL	2023-11-07
hCoV-19/France/GES-IPP25357/2023	betacoronavirus	EPI_ISL_18473033	2023-10-23	Europe	France	Grand Est	Charleville-Mezieres	Europe	France	Grand Est	genome	29706	Human	77	Female	Labo Analyses Med	National Reference Center for Viruses of Respiratory Infections (CNR VIR), Institut Pasteur	Léa Avon, Marion Barbet, Marine Bernard, Emma Bezot, Angela Brisebarre, Océane Dehan, Flora Donati, Vanessa Guimaraes, Banujaa Jeyarajah, Florian Préjean, Yannis Rahou, Sylvie van der Werf, Frédéric Lemoine, Samar Berreira Ibraim, Jérôme Bourret, Kévin Da Silva, Maud Vanpeene, Vincent Enouf, Marie-Anne Rameix-Welti, David ROSSIGNOL	2023-11-07
hCoV-19/France/GES-IPP25366/2023	betacoronavirus	EPI_ISL_18473041	2023-10-23	Europe	France	Grand Est	Charleville-Mezieres	Europe	France	Grand Est	genome	29706	Human	52	Female	Labo Analyses Med	National Reference Center for Viruses of Respiratory Infections (CNR VIR), Institut Pasteur	Léa Avon, Marion Barbet, Marine Bernard, Emma Bezot, Angela Brisebarre, Océane Dehan, Flora Donati, Vanessa Guimaraes, Banujaa Jeyarajah, Florian Préjean, Yannis Rahou, Sylvie van der Werf, Frédéric Lemoine, Samar Berreira Ibraim, Jérôme Bourret, Kévin Da Silva, Maud Vanpeene, Vincent Enouf, Marie-Anne Rameix-Welti, David ROSSIGNOL	2023-11-07
hCoV-19/France/GES-IPP25368/2023	betacoronavirus	EPI_ISL_18473043	2023-10-23	Europe	France	Grand Est	Charleville-Mezieres	Europe	France	Grand Est	genome	29706	Human	56	Female	Labo Analyses Med	National Reference Center for Viruses of Respiratory Infections (CNR VIR), Institut Pasteur	Léa Avon, Marion Barbet, Marine Bernard, Emma Bezot, Angela Brisebarre, Océane Dehan, Flora Donati, Vanessa Guimaraes, Banujaa Jeyarajah, Florian Préjean, Yannis Rahou, Sylvie van der Werf, Frédéric Lemoine, Samar Berreira Ibraim, Jérôme Bourret, Kévin Da Silva, Maud Vanpeene, Vincent Enouf, Marie-Anne Rameix-Welti, David ROSSIGNOL	2023-11-07
hCoV-19/France/IDF-IPP25372/2023	betacoronavirus	EPI_ISL_18473046	2023-10-23	Europe	France	Ile-de-France	Lisses	Europe	France	Ile-de-France	genome	29706	Human	66	Male	Labo Analyses Med	National Reference Center for Viruses of Respiratory Infections (CNR VIR), Institut Pasteur	Léa Avon, Marion Barbet, Marine Bernard, Emma Bezot, Angela Brisebarre, Océane Dehan, Flora Donati, Vanessa Guimaraes, Banujaa Jeyarajah, Florian Préjean, Yannis Rahou, Sylvie van der Werf, Frédéric Lemoine, Samar Berreira Ibraim, Jérôme Bourret, Kévin Da Silva, Maud Vanpeene, Vincent Enouf, Marie-Anne Rameix-Welti, Aude LESENNE	2023-11-07
hCoV-19/France/IDF-IPP25380/2023	betacoronavirus	EPI_ISL_18473052	2023-10-23	Europe	France	Ile-de-France	Lisses	Europe	France	Ile-de-France	genome	29706	Human	21	Male	Labo Analyses Med	National Reference Center for Viruses of Respiratory Infections (CNR VIR), Institut Pasteur	Léa Avon, Marion Barbet, Marine Bernard, Emma Bezot, Angela Brisebarre, Océane Dehan, Flora Donati, Vanessa Guimaraes, Banujaa Jeyarajah, Florian Préjean, Yannis Rahou, Sylvie van der Werf, Frédéric Lemoine, Samar Berreira Ibraim, Jérôme Bourret, Kévin Da Silva, Maud Vanpeene, Vincent Enouf, Marie-Anne Rameix-Welti, Aude LESENNE	2023-11-07
hCoV-19/France/IDF-IPP25383/2023	betacoronavirus	EPI_ISL_18473055	2023-10-23	Europe	France	Ile-de-France	Lisses	Europe	France	Ile-de-France	genome	29706	Human	40	Female	Labo Analyses Med	National Reference Center for Viruses of Respiratory Infections (CNR VIR), Institut Pasteur	Léa Avon, Marion Barbet, Marine Bernard, Emma Bezot, Angela Brisebarre, Océane Dehan, Flora Donati, Vanessa Guimaraes, Banujaa Jeyarajah, Florian Préjean, Yannis Rahou, Sylvie van der Werf, Frédéric Lemoine, Samar Berreira Ibraim, Jérôme Bourret, Kévin Da Silva, Maud Vanpeene, Vincent Enouf, Marie-Anne Rameix-Welti, Aude LESENNE	2023-11-07
hCoV-19/France/IDF-IPP25387/2023	betacoronavirus	EPI_ISL_18473059	2023-10-23	Europe	France	Ile-de-France	Lisses	Europe	France	Ile-de-France	genome	29706	Human	55	Male	Labo Analyses Med	National Reference Center for Viruses of Respiratory Infections (CNR VIR), Institut Pasteur	Léa Avon, Marion Barbet, Marine Bernard, Emma Bezot, Angela Brisebarre, Océane Dehan, Flora Donati, Vanessa Guimaraes, Banujaa Jeyarajah, Florian Préjean, Yannis Rahou, Sylvie van der Werf, Frédéric Lemoine, Samar Berreira Ibraim, Jérôme Bourret, Kévin Da Silva, Maud Vanpeene, Vincent Enouf, Marie-Anne Rameix-Welti, Aude LESENNE	2023-11-07
hCoV-19/France/IDF-IPP25389/2023	betacoronavirus	EPI_ISL_18473061	2023-10-23	Europe	France	Ile-de-France	Lisses	Europe	France	Ile-de-France	genome	29706	Human	60	Male	Labo Analyses Med	National Reference Center for Viruses of Respiratory Infections (CNR VIR), Institut Pasteur	Léa Avon, Marion Barbet, Marine Bernard, Emma Bezot, Angela Brisebarre, Océane Dehan, Flora Donati, Vanessa Guimaraes, Banujaa Jeyarajah, Florian Préjean, Yannis Rahou, Sylvie van der Werf, Frédéric Lemoine, Samar Berreira Ibraim, Jérôme Bourret, Kévin Da Silva, Maud Vanpeene, Vincent Enouf, Marie-Anne Rameix-Welti, Aude LESENNE	2023-11-07
hCoV-19/France/IDF-IPP25396/2023	betacoronavirus	EPI_ISL_18473068	2023-10-23	Europe	France	Ile-de-France	Lisses	Europe	France	Ile-de-France	genome	29706	Human	33	Female	Labo Analyses Med	National Reference Center for Viruses of Respiratory Infections (CNR VIR), Institut Pasteur	Léa Avon, Marion Barbet, Marine Bernard, Emma Bezot, Angela Brisebarre, Océane Dehan, Flora Donati, Vanessa Guimaraes, Banujaa Jeyarajah, Florian Préjean, Yannis Rahou, Sylvie van der Werf, Frédéric Lemoine, Samar Berreira Ibraim, Jérôme Bourret, Kévin Da Silva, Maud Vanpeene, Vincent Enouf, Marie-Anne Rameix-Welti, Aude LESENNE	2023-11-07
hCoV-19/France/IDF-IPP25413/2023	betacoronavirus	EPI_ISL_18473085	2023-10-23	Europe	France	Ile-de-France	Saint Denis	Europe	France	Ile-de-France	genome	29706	Human	63	Female	Labo Analyses Med	National Reference Center for Viruses of Respiratory Infections (CNR VIR), Institut Pasteur	Léa Avon, Marion Barbet, Marine Bernard, Emma Bezot, Angela Brisebarre, Océane Dehan, Flora Donati, Vanessa Guimaraes, Banujaa Jeyarajah, Florian Préjean, Yannis Rahou, Sylvie van der Werf, Frédéric Lemoine, Samar Berreira Ibraim, Jérôme Bourret, Kévin Da Silva, Maud Vanpeene, Vincent Enouf, Marie-Anne Rameix-Welti, Johanna ROUX	2023-11-07
hCoV-19/France/IDF-IPP25416/2023	betacoronavirus	EPI_ISL_18473088	2023-10-23	Europe	France	Ile-de-France	Saint Denis	Europe	France	Ile-de-France	genome	29706	Human	58	Male	Labo Analyses Med	National Reference Center for Viruses of Respiratory Infections (CNR VIR), Institut Pasteur	Léa Avon, Marion Barbet, Marine Bernard, Emma Bezot, Angela Brisebarre, Océane Dehan, Flora Donati, Vanessa Guimaraes, Banujaa Jeyarajah, Florian Préjean, Yannis Rahou, Sylvie van der Werf, Frédéric Lemoine, Samar Berreira Ibraim, Jérôme Bourret, Kévin Da Silva, Maud Vanpeene, Vincent Enouf, Marie-Anne Rameix-Welti, Johanna ROUX	2023-11-07
hCoV-19/France/IDF-IPP25417/2023	betacoronavirus	EPI_ISL_18473089	2023-10-23	Europe	France	Ile-de-France	Saint Denis	Europe	France	Ile-de-France	genome	29706	Human	51	Male	Labo Analyses Med	National Reference Center for Viruses of Respiratory Infections (CNR VIR), Institut Pasteur	Léa Avon, Marion Barbet, Marine Bernard, Emma Bezot, Angela Brisebarre, Océane Dehan, Flora Donati, Vanessa Guimaraes, Banujaa Jeyarajah, Florian Préjean, Yannis Rahou, Sylvie van der Werf, Frédéric Lemoine, Samar Berreira Ibraim, Jérôme Bourret, Kévin Da Silva, Maud Vanpeene, Vincent Enouf, Marie-Anne Rameix-Welti, Johanna ROUX	2023-11-07
hCoV-19/France/IDF-IPP25419/2023	betacoronavirus	EPI_ISL_18473090	2023-10-23	Europe	France	Ile-de-France	Saint Denis	Europe	France	Ile-de-France	genome	29706	Human	67	Female	Labo Analyses Med	National Reference Center for Viruses of Respiratory Infections (CNR VIR), Institut Pasteur	Léa Avon, Marion Barbet, Marine Bernard, Emma Bezot, Angela Brisebarre, Océane Dehan, Flora Donati, Vanessa Guimaraes, Banujaa Jeyarajah, Florian Préjean, Yannis Rahou, Sylvie van der Werf, Frédéric Lemoine, Samar Berreira Ibraim, Jérôme Bourret, Kévin Da Silva, Maud Vanpeene, Vincent Enouf, Marie-Anne Rameix-Welti, Johanna ROUX	2023-11-07
hCoV-19/France/IDF-IPP25421/2023	betacoronavirus	EPI_ISL_18473092	2023-10-23	Europe	France	Ile-de-France	Saint Denis	Europe	France	Ile-de-France	genome	29706	Human	52	Female	Labo Analyses Med	National Reference Center for Viruses of Respiratory Infections (CNR VIR), Institut Pasteur	Léa Avon, Marion Barbet, Marine Bernard, Emma Bezot, Angela Brisebarre, Océane Dehan, Flora Donati, Vanessa Guimaraes, Banujaa Jeyarajah, Florian Préjean, Yannis Rahou, Sylvie van der Werf, Frédéric Lemoine, Samar Berreira Ibraim, Jérôme Bourret, Kévin Da Silva, Maud Vanpeene, Vincent Enouf, Marie-Anne Rameix-Welti, Johanna ROUX	2023-11-07
hCoV-19/France/BFC-IPP25430/2023	betacoronavirus	EPI_ISL_18473100	2023-10-23	Europe	France	Bourgogne-Franche-Comte	Chalon-Sur-Saone	Europe	France	Bourgogne-Franche-Comte	genome	29706	Human	73	Male	Labo Analyses Med	National Reference Center for Viruses of Respiratory Infections (CNR VIR), Institut Pasteur	Léa Avon, Marion Barbet, Marine Bernard, Emma Bezot, Angela Brisebarre, Océane Dehan, Flora Donati, Vanessa Guimaraes, Banujaa Jeyarajah, Florian Préjean, Yannis Rahou, Sylvie van der Werf, Frédéric Lemoine, Samar Berreira Ibraim, Jérôme Bourret, Kévin Da Silva, Maud Vanpeene, Vincent Enouf, Marie-Anne Rameix-Welti, Eugénie MBENGA	2023-11-07
hCoV-19/France/BRE-IPP25451/2023	betacoronavirus	EPI_ISL_18473121	2023-10-23	Europe	France	Bretagne	Brest	Europe	France	Bretagne	genome	29706	Human	19	Female	Labo Analyses Med	National Reference Center for Viruses of Respiratory Infections (CNR VIR), Institut Pasteur	Léa Avon, Marion Barbet, Marine Bernard, Emma Bezot, Angela Brisebarre, Océane Dehan, Flora Donati, Vanessa Guimaraes, Banujaa Jeyarajah, Florian Préjean, Yannis Rahou, Sylvie van der Werf, Frédéric Lemoine, Samar Berreira Ibraim, Jérôme Bourret, Kévin Da Silva, Maud Vanpeene, Vincent Enouf, Marie-Anne Rameix-Welti, Gwénolé PRIGENT	2023-11-07
hCoV-19/France/BRE-IPP25455/2023	betacoronavirus	EPI_ISL_18473125	2023-10-23	Europe	France	Bretagne	Brest	Europe	France	Bretagne	genome	29697	Human	63	Female	Labo Analyses Med	National Reference Center for Viruses of Respiratory Infections (CNR VIR), Institut Pasteur	Léa Avon, Marion Barbet, Marine Bernard, Emma Bezot, Angela Brisebarre, Océane Dehan, Flora Donati, Vanessa Guimaraes, Banujaa Jeyarajah, Florian Préjean, Yannis Rahou, Sylvie van der Werf, Frédéric Lemoine, Samar Berreira Ibraim, Jérôme Bourret, Kévin Da Silva, Maud Vanpeene, Vincent Enouf, Marie-Anne Rameix-Welti, Gwénolé PRIGENT	2023-11-07
hCoV-19/France/IDF-IPP25486/2023	betacoronavirus	EPI_ISL_18473155	2023-10-23	Europe	France	Ile-de-France	Jossigny	Europe	France	Ile-de-France	genome	29706	Human	64	Female	Hopital	National Reference Center for Viruses of Respiratory Infections (CNR VIR), Institut Pasteur	Léa Avon, Marion Barbet, Marine Bernard, Emma Bezot, Angela Brisebarre, Océane Dehan, Flora Donati, Vanessa Guimaraes, Banujaa Jeyarajah, Florian Préjean, Yannis Rahou, Sylvie van der Werf, Frédéric Lemoine, Samar Berreira Ibraim, Jérôme Bourret, Kévin Da Silva, Maud Vanpeene, Vincent Enouf, Marie-Anne Rameix-Welti, FREDERIC FAIBIS	2023-11-07
hCoV-19/France/HDF-IPP25544/2023	betacoronavirus	EPI_ISL_18473211	2023-10-23	Europe	France	Hauts-de-France	Thiant	Europe	France	Hauts-de-France	genome	29706	Human	48	Female	Labo Analyses Med	National Reference Center for Viruses of Respiratory Infections (CNR VIR), Institut Pasteur	Léa Avon, Marion Barbet, Marine Bernard, Emma Bezot, Angela Brisebarre, Océane Dehan, Flora Donati, Vanessa Guimaraes, Banujaa Jeyarajah, Florian Préjean, Yannis Rahou, Sylvie van der Werf, Frédéric Lemoine, Samar Berreira Ibraim, Jérôme Bourret, Kévin Da Silva, Maud Vanpeene, Vincent Enouf, Marie-Anne Rameix-Welti, VERONIQUE BOURGOIS	2023-11-07
hCoV-19/France/HDF-IPP25332/2023	betacoronavirus	EPI_ISL_18474137	2023-10-23	Europe	France	Hauts-de-France	Beauvais	Europe	France	Hauts-de-France	genome	29706	Human	68	Female	Labo Analyses Med	National Reference Center for Viruses of Respiratory Infections (CNR VIR), Institut Pasteur	Léa Avon, Marion Barbet, Marine Bernard, Emma Bezot, Angela Brisebarre, Océane Dehan, Flora Donati, Vanessa Guimaraes, Banujaa Jeyarajah, Florian Préjean, Yannis Rahou, Sylvie van der Werf, Frédéric Lemoine, Samar Berreira Ibraim, Jérôme Bourret, Kévin Da Silva, Maud Vanpeene, Vincent Enouf, Marie-Anne Rameix-Welti, MATTHIEU SECHET	2023-11-07
hCoV-19/France/HDF-IPP25334/2023	betacoronavirus	EPI_ISL_18474139	2023-10-23	Europe	France	Hauts-de-France	Beauvais	Europe	France	Hauts-de-France	genome	29706	Human	33	Female	Labo Analyses Med	National Reference Center for Viruses of Respiratory Infections (CNR VIR), Institut Pasteur	Léa Avon, Marion Barbet, Marine Bernard, Emma Bezot, Angela Brisebarre, Océane Dehan, Flora Donati, Vanessa Guimaraes, Banujaa Jeyarajah, Florian Préjean, Yannis Rahou, Sylvie van der Werf, Frédéric Lemoine, Samar Berreira Ibraim, Jérôme Bourret, Kévin Da Silva, Maud Vanpeene, Vincent Enouf, Marie-Anne Rameix-Welti, MATTHIEU SECHET	2023-11-07
hCoV-19/France/HDF-IPP25335/2023	betacoronavirus	EPI_ISL_18474140	2023-10-23	Europe	France	Hauts-de-France	Beauvais	Europe	France	Hauts-de-France	genome	29706	Human	67	Female	Labo Analyses Med	National Reference Center for Viruses of Respiratory Infections (CNR VIR), Institut Pasteur	Léa Avon, Marion Barbet, Marine Bernard, Emma Bezot, Angela Brisebarre, Océane Dehan, Flora Donati, Vanessa Guimaraes, Banujaa Jeyarajah, Florian Préjean, Yannis Rahou, Sylvie van der Werf, Frédéric Lemoine, Samar Berreira Ibraim, Jérôme Bourret, Kévin Da Silva, Maud Vanpeene, Vincent Enouf, Marie-Anne Rameix-Welti, MATTHIEU SECHET	2023-11-07
hCoV-19/Japan/TKYnat15763/2023	betacoronavirus	EPI_ISL_18475437	2023-10-17	Asia	Japan	Tokyo		Asia	Japan	Tokyo	genome	29752	Human	unknown	unknown	Tokyo Metropolitan Institute of Public Health	Tokyo Metropolitan Institute of Public Health	Akane Negishi, Hirofumi Miyake, Kenshiro Kuroki, Wakaba Okada, Maya Isogai, Shota Yokota, Hitoshi Ito, Fumi Kasuya, Ryota Kumagai, Sachiko Harada, Takushi Fujiwara, Mami Nagashima, Kenji Sadamasu	2023-11-08
hCoV-19/Germany/NW-RKI-I-1138955/2023	betacoronavirus	EPI_ISL_18476802	2023-10-22	Europe	Germany	North Rhine-Westphalia		Europe	Germany	North Rhine-Westphalia	genome	29706	Human	unknown	unknown	MVZ Labor Krone GbR	Robert Koch Institute	Carsten Tiemann, Christin Mache, Jessica Schulze, Thorsten Wolff, Julian Haberkorn, Yue Yu, Stefan Kröger, Romy Kerber, Somayyeh Sedaghatjoo, Aleks Radonic, Aaron Hautermann, Petra Kurzendörfer, Marie Lataretu, Sofia Paraskevopoulou, Stephan Fuchs, Torsten Semmler	2023-11-08
hCoV-19/Canada/QC-L00670050001/2023	betacoronavirus	EPI_ISL_18478108	2023-10-23	North America	Canada	Quebec		North America	Canada	Quebec	genome	29719	Human	79	Male	Laboratoire de santé publique du Québec	Laboratoire de santé publique du Québec	Benjamin Delisle, Dihya Baloul, Eric Fournier, Ines Levade, Joel Ménard, Cynthia Masse, Jose Hector Galvez Lopez, Alexandre Montpetit, Ioannis Ragoussis, Guillaume Bourque, Jesse Shapiro, Mark Lathrop and Judith Fafard on behalf of the CoVSeQ research group	2023-11-08
hCoV-19/Canada/QC-L00669660001/2023	betacoronavirus	EPI_ISL_18478143	2023-10-23	North America	Canada	Quebec		North America	Canada	Quebec	genome	29719	Human	39	Male	Laboratoire de santé publique du Québec	Laboratoire de santé publique du Québec	Benjamin Delisle, Dihya Baloul, Eric Fournier, Ines Levade, Joel Ménard, Cynthia Masse, Jose Hector Galvez Lopez, Alexandre Montpetit, Ioannis Ragoussis, Guillaume Bourque, Jesse Shapiro, Mark Lathrop and Judith Fafard on behalf of the CoVSeQ research group	2023-11-08
hCoV-19/USA/VA-VTVAS3-GSC44091/2023	betacoronavirus	EPI_ISL_18480807	2023-10-23	North America	USA	Virginia		North America	USA	Virginia	genome	29630	Human	unknown	unknown	Virginia Tech	Virginia Division of Consolidated Laboratory Services	K. Laoh, C. Roby, R. Briggs, A. Yanez, M. Urbano, W. Smith, M.J. Friedlander, C.V. Finkielstein	2023-11-08
hCoV-19/USA/NJ-GBW-H10-016-6943/2023	betacoronavirus	EPI_ISL_18480818	2023-10-16	North America	USA	New Jersey	Essex County	North America	USA	New Jersey	genome	29775	Human	unknown	unknown	Clinical Enterprise Airport	Ginkgo Bioworks Clinical Laboratory / XpressCheck	Keith Robison, Dongjuan Dai, Brintha P. Girinathan, Allison L. Hicks, Bryan Cosca, Alex M. Plocik, Birgitte B. Simen	2023-11-08
hCoV-19/USA/NJ-GBW-H10-017-1380/2023	betacoronavirus	EPI_ISL_18480819	2023-10-12	North America	USA	New Jersey	Essex County	North America	USA	New Jersey	genome	29769	Human	unknown	unknown	Clinical Enterprise Airport	Ginkgo Bioworks Clinical Laboratory / XpressCheck	Keith Robison, Dongjuan Dai, Brintha P. Girinathan, Allison L. Hicks, Bryan Cosca, Alex M. Plocik, Birgitte B. Simen	2023-11-08
hCoV-19/Spain/EX-BA_18604049/2023	betacoronavirus	EPI_ISL_18485531	2023-10-19	Europe	Spain	Extremadura	Badajoz	Europe	Spain	Extremadura	genome	29744	Human	81	Female	Servicio de Microbiología. Hospital Universitario de Badajoz	Servicio de Microbiología. Hospital Universitario de Badajoz	Carmen González, Cristina Gaona	2023-11-09
hCoV-19/Spain/EX-BA_18604857/2023	betacoronavirus	EPI_ISL_18485533	2023-10-24	Europe	Spain	Extremadura	Badajoz	Europe	Spain	Extremadura	genome	29688	Human	76	Female	Servicio de Microbiología. Hospital Universitario de Badajoz	Servicio de Microbiología. Hospital Universitario de Badajoz	Carmen González, Cristina Gaona	2023-11-09
hCoV-19/Spain/EX-BA_18604216/2023	betacoronavirus	EPI_ISL_18485541	2023-10-23	Europe	Spain	Extremadura	Badajoz	Europe	Spain	Extremadura	genome	29457	Human	54	Male	Servicio de Microbiología. Hospital Universitario de Badajoz	Servicio de Microbiología. Hospital Universitario de Badajoz	Carmen González, Cristina Gaona	2023-11-09
hCoV-19/Spain/EX-BA_18605374/2023	betacoronavirus	EPI_ISL_18485545	2023-10-23	Europe	Spain	Extremadura	Badajoz	Europe	Spain	Extremadura	genome	29744	Human	56	Female	Servicio de Microbiología. Hospital Universitario de Badajoz	Servicio de Microbiología. Hospital Universitario de Badajoz	Carmen González, Cristina Gaona	2023-11-09
hCoV-19/Switzerland/GE-HUG-42926422/2023	betacoronavirus	EPI_ISL_18485570	2023-10-22	Europe	Switzerland	Geneva		Europe	Switzerland	Geneva	genome	29680	Human	unknown	unknown	University Hospitals of Geneva, Laboratory of Virology	HUG, Laboratory of Virology and the Health2030 Genome Center	Samuel Cordey, Aline Mamin, Francisco Perez, Ana Rita Goncalves, Laurent Kaiser, Lorenzo Cerutti, Cedric Howald, Henri Pegeot, Melyssa Elies, Deborah Penet, Keith Harshman, Ioannis Xenarios	2023-11-09
hCoV-19/Austria/MUW_1657939/2023	betacoronavirus	EPI_ISL_18485754	2023-10-16	Europe	Austria	Upper Austria		Europe	Austria	Upper Austria	genome	29797	Human	32	Male	Center for Virology	Center for Virology	Jeremy V. Camp, Irene Goerzer, Monika Redlberger-Fritz, Stephan W. Aberle	2023-11-09
hCoV-19/Austria/MUW_1657940/2023	betacoronavirus	EPI_ISL_18485755	2023-10-16	Europe	Austria	Upper Austria		Europe	Austria	Upper Austria	genome	29807	Human	46	Female	Center for Virology	Center for Virology	Jeremy V. Camp, Irene Goerzer, Monika Redlberger-Fritz, Stephan W. Aberle	2023-11-09
hCoV-19/Austria/MUW_1657955/2023	betacoronavirus	EPI_ISL_18485756	2023-10-16	Europe	Austria	Vienna		Europe	Austria	Vienna	genome	29719	Human	59	Female	Center for Virology	Center for Virology	Jeremy V. Camp, Irene Goerzer, Monika Redlberger-Fritz, Stephan W. Aberle	2023-11-09
hCoV-19/Ireland/D-SVUH-FAX30594-051/2023	betacoronavirus	EPI_ISL_18486488	2023-10-19	Europe	Ireland	Dublin		Europe	Ireland	Dublin	genome	29649	Human	44	Female	St. Vincent's Microbiology	St. Vincent's Microbiology	Eric Brown, Deirdre Keating, Róisín Duffy, Katherine Dever, Abigail Salmon, Sinead McDermott	2023-11-09
hCoV-19/PuertoRico/PR-CVL-020313/2023	betacoronavirus	EPI_ISL_18486527	2023-10-20	North America	Puerto Rico			North America	Puerto Rico		genome	29248	Human	unknown	Male	Laboratorio Clinico Toledo	PRCVSI	Lorraine D Rodriguez-Rivera, Ednalise Santiago-Cartagena, Dariana Morales-Vazquez, Luis Acevedo-Marquez, Gabriela Morales-Vila, Jeriel Carrasquillo-Cruz, Yrellis Perez-Negron, Marcos Lopez-Casillas on behalf of Puerto Rico Public Health Trust	2023-11-09
hCoV-19/Switzerland/ZH-UZH-IMV-3ba6ba7c/2023	betacoronavirus	EPI_ISL_18488171	2023-10-22	Europe	Switzerland	Zurich		Europe	Switzerland	Zurich	genome	29768	Human	unknown	unknown	Universitäts-Kinderspital Zürich	Institute of Medical Virology, University of Zurich	Verena Kufner, Maryam Zaheri, Stefan Schmutz, Kevin Steiner, Annette Audigé, Guido Bloemberg, Michael Huber, Alexandra Trkola	2023-11-10
hCoV-19/NewZealand/ZA5498/2023	betacoronavirus	EPI_ISL_18488422	2023-10-22	Oceania	New Zealand	Counties Manukau		Oceania	New Zealand	Counties Manukau	genome	29649	Human	unknown	unkown	Counties	Institute of Environmental Science and Research (ESR)	Sarah Cockerton, Clare Gebbie, Dhanisha Patel, Rachel Boyle, SallyAnn Harbison, Olivia Stroeven, Xiaoyun Ren, Matt Storey, Nikki Freed, Muhammad Faisal, Jing Wang, Hermes Perez, Bethany Forsythe, Anja Werno, Antje van der Linden, Arlo Upton, Chris Mansell, David Hammer, Dragana Drinkovic, Gary McAuliffe, Hana Sofia Andersson, James Ussher, Jill Sherwood, Josh Freeman, Julia Howard, Juliet Elvy, M…	2023-11-10
hCoV-19/Australia/VIC-VIDRL-00012242/2023	betacoronavirus	EPI_ISL_18488428	2023-10-11	Oceania	Australia	Victoria		Oceania	Australia	Victoria	genome	29649	Human	87	Male	Royal Melbourne Hospital - Microbiology Department	Victorian Infectious Disease Reference Laboratory	Aziz, A., David, B., Caly, L., Lim, C.K., Moselen, J., O'Keefe, J., Orlando, N., Savic, I., Steinig, E.	2023-11-10
hCoV-19/USA/TX-UHS-UTHSA9463-P0/2023	betacoronavirus	EPI_ISL_18488593	2023-10-07	North America	USA	Texas	San Antonio	North America	USA	Texas	genome	29278	Human	unknown	unknown	University Hospital, San Antonio	UT Health San Antonio, Greehey Children's Cancer Research Institute	Marjorie Parker David, Weijing He, Yidong Chen, Zhenqing Ye, Zhao Lai, Dawn Garcia, Guillermo Nunez, Bethany Landry, Josefina Stoever, Kumari Vadlamudi, Hongxin Fan, Korri Weldon, San Antonio Metropolitan Health District, Texas Department of State Health Services	2023-11-10
hCoV-19/USA/TX-UHS-UTHSA9465-P0/2023	betacoronavirus	EPI_ISL_18488594	2023-10-07	North America	USA	Texas	San Antonio	North America	USA	Texas	genome	29285	Human	unknown	unknown	University Hospital, San Antonio	UT Health San Antonio, Greehey Children's Cancer Research Institute	Marjorie Parker David, Weijing He, Yidong Chen, Zhenqing Ye, Zhao Lai, Dawn Garcia, Guillermo Nunez, Bethany Landry, Josefina Stoever, Kumari Vadlamudi, Hongxin Fan, Korri Weldon, San Antonio Metropolitan Health District, Texas Department of State Health Services	2023-11-10
hCoV-19/Australia/QLD0x013B32/2023	betacoronavirus	EPI_ISL_18489117	2023-10-22	Oceania	Australia	Queensland		Oceania	Australia	Queensland	genome	29720	Human	unknown	unknown	Pathology Queensland and Forensic Scientific Services	PHV-FSS	Mitchell Sullivan on behalf of Q-PHIRE Genomics	2023-11-10
hCoV-19/Australia/QLD0x013B02/2023	betacoronavirus	EPI_ISL_18489137	2023-10-18	Oceania	Australia	Queensland		Oceania	Australia	Queensland	genome	29717	Human	unknown	unknown	Pathology Queensland and Forensic Scientific Services	PHV-FSS	Mitchell Sullivan on behalf of Q-PHIRE Genomics	2023-11-10
hCoV-19/Australia/QLD0x013B29/2023	betacoronavirus	EPI_ISL_18489170	2023-10-18	Oceania	Australia	Queensland		Oceania	Australia	Queensland	genome	29717	Human	unknown	unknown	Pathology Queensland and Forensic Scientific Services	PHV-FSS	Mitchell Sullivan on behalf of Q-PHIRE Genomics	2023-11-10
hCoV-19/Iceland/L-4747/2023	betacoronavirus	EPI_ISL_18489236	2023-10-24	Europe	Iceland			Europe	Iceland		genome	29752	Human	unknown	unknown	Landspitali Department of Clinical Microbiology	Landspitali Department of Clinical Microbiology	Freyja Valsdottir, Zarko Urosevic, Brynja Armannsdottir, Karl Gustaf Kristinsson, Magnus Mani Saemundarson, Marta Mekarska, Kari Mar Asdisarson	2023-11-10
hCoV-19/Spain/MD-HRYC-72445934/2023	betacoronavirus	EPI_ISL_18489786	2023-10-24	Europe	Spain	Madrid		Europe	Spain	Madrid	genome	29744	Human	61	Female	Servicio de Microbiologia Hospital Ramon y Cajal	Servicio de Microbiologia Hospital Ramon y Cajal	Ponce-Alonso M, Galan JC, Martinez-García L.	2023-11-10
hCoV-19/Belgium/UGent-1628/2023	betacoronavirus	EPI_ISL_18491748	2023-10-23	Europe	Belgium	Mechelen		Europe	Belgium	Mechelen	genome	29747	Human	68	Female	Lab voor klinische biologie	Lab voor klinische biologie	Kimberly Mahieu, Hannelore Hamerlinck, Bruno Verhasselt	2023-11-10
hCoV-19/Belgium/UGent-1630/2023	betacoronavirus	EPI_ISL_18491751	2023-10-23	Europe	Belgium	Nieuwkerken-Waas		Europe	Belgium	Nieuwkerken-Waas	genome	29747	Human	38	Female	Lab voor klinische biologie	Lab voor klinische biologie	Kimberly Mahieu, Hannelore Hamerlinck, Bruno Verhasselt	2023-11-10
hCoV-19/Spain/GA-SCQ_23-273435/2023	betacoronavirus	EPI_ISL_18492285	2023-10-16	Europe	Spain	Galicia	Santiago de Compostela	Europe	Spain	Galicia	genome	29830	Human	59	Male	Servizo de Microbioloxía. Complexo Hospitalario de Santiago de Compostela	Servizo de Microbioloxía. Complexo Hospitalario de Santiago de Compostela	Xosé Costa, Alberto Morales, Antonio Aguilera, Gema Barbeito, Amparo Coira, Carlos García_Riestra, Manuela Hernández, José Llovo, Teresa Lopez_Valiño, Eva Torres, Daniel Navarro, Sara Pereira, Melisa Fernández, Mercedes Treviño, Luis Rodríguez, María Luisa Pérez_del_Molino	2023-11-10
hCoV-19/England/WSI-3313D7CC/2023	betacoronavirus	EPI_ISL_18492513	2023-10-18	Europe	United Kingdom	England		Europe	United Kingdom	England	genome	29427	Human	unknown	unknown	Berkshire and Surrey Pathology Services Lighthouse Laboratory	Wellcome Sanger Institute	Berkshire and Surrey Pathology Services Lighthouse Laboratory and Alex Alderton, Roberto Amato, Jeffrey Barrett, Sonia Goncalves, Ewan Harrison, David K. Jackson, Ian Johnston, Dominic Kwiatkowski, Cordelia Langford, John Sillitoe on behalf of the Wellcome Sanger Institute COVID-19 Surveillance Team	2023-11-10
hCoV-19/France/HDF-IPP25782/2023	betacoronavirus	EPI_ISL_18493325	2023-10-23	Europe	France	Hauts-de-France	Henin Beaumont	Europe	France	Hauts-de-France	genome	29706	Human	68	Female	Labo Analyses Med	National Reference Center for Viruses of Respiratory Infections (CNR VIR), Institut Pasteur	Léa Avon, Marion Barbet, Marine Bernard, Emma Bezot, Angela Brisebarre, Océane Dehan, Flora Donati, Vanessa Guimaraes, Banujaa Jeyarajah, Florian Préjean, Yannis Rahou, Sylvie van der Werf, Frédéric Lemoine, Samar Berreira Ibraim, Jérôme Bourret, Kévin Da Silva, Maud Vanpeene, Vincent Enouf, Marie-Anne Rameix-Welti, ARNAUD SERPENTINI	2023-11-10
hCoV-19/Denmark/DCGC-662283/2023	betacoronavirus	EPI_ISL_18494257	2023-10-23	Europe	Denmark			Europe	Denmark		genome	29743	Human	unknown	unknown	Department of Bacteria, Parasites and Fungi, Statens Serum Institut, Copenhagen, Denmark	Statens Serum Institut Bioinformatics and Microbial Genomics	Povilas Matusevicius et al.	2023-11-11
hCoV-19/Denmark/DCGC-662352/2023	betacoronavirus	EPI_ISL_18494324	2023-10-23	Europe	Denmark			Europe	Denmark		genome	29592	Human	unknown	unknown	Department of Clinical Microbiology, Herlev and Gentofte University Hospital	Statens Serum Institut Bioinformatics and Microbial Genomics	Povilas Matusevicius et al.	2023-11-11
hCoV-19/Denmark/DCGC-662371/2023	betacoronavirus	EPI_ISL_18494343	2023-10-16	Europe	Denmark			Europe	Denmark		genome	29491	Human	unknown	unknown	Department of Clinical Microbiology, Herlev and Gentofte University Hospital	Statens Serum Institut Bioinformatics and Microbial Genomics	Povilas Matusevicius et al.	2023-11-11
hCoV-19/Denmark/DCGC-662374/2023	betacoronavirus	EPI_ISL_18494345	2023-10-23	Europe	Denmark			Europe	Denmark		genome	29579	Human	unknown	unknown	Department of Clinical Microbiology, Herlev and Gentofte University Hospital	Statens Serum Institut Bioinformatics and Microbial Genomics	Povilas Matusevicius et al.	2023-11-11
hCoV-19/Denmark/DCGC-662429/2023	betacoronavirus	EPI_ISL_18494400	2023-10-23	Europe	Denmark			Europe	Denmark		genome	29709	Human	unknown	unknown	Department of Bacteria, Parasites and Fungi, Statens Serum Institut, Copenhagen, Denmark	Statens Serum Institut Bioinformatics and Microbial Genomics	Povilas Matusevicius et al.	2023-11-11
hCoV-19/Denmark/DCGC-662441/2023	betacoronavirus	EPI_ISL_18494412	2023-10-23	Europe	Denmark			Europe	Denmark		genome	29580	Human	unknown	unknown	Department of Clinical Microbiology, Herlev and Gentofte University Hospital	Statens Serum Institut Bioinformatics and Microbial Genomics	Povilas Matusevicius et al.	2023-11-11
hCoV-19/Denmark/DCGC-662450/2023	betacoronavirus	EPI_ISL_18494421	2023-10-16	Europe	Denmark			Europe	Denmark		genome	29548	Human	unknown	unknown	Department of Clinical Microbiology, Herlev and Gentofte University Hospital	Statens Serum Institut Bioinformatics and Microbial Genomics	Povilas Matusevicius et al.	2023-11-11
hCoV-19/Denmark/DCGC-662487/2023	betacoronavirus	EPI_ISL_18494458	2023-10-23	Europe	Denmark			Europe	Denmark		genome	29709	Human	unknown	unknown	Department of Bacteria, Parasites and Fungi, Statens Serum Institut, Copenhagen, Denmark	Statens Serum Institut Bioinformatics and Microbial Genomics	Povilas Matusevicius et al.	2023-11-11
hCoV-19/Denmark/DCGC-662520/2023	betacoronavirus	EPI_ISL_18494490	2023-10-23	Europe	Denmark			Europe	Denmark		genome	29539	Human	unknown	unknown	Department of Clinical Microbiology, Herlev and Gentofte University Hospital	Statens Serum Institut Bioinformatics and Microbial Genomics	Povilas Matusevicius et al.	2023-11-11
hCoV-19/Denmark/DCGC-662543/2023	betacoronavirus	EPI_ISL_18494513	2023-10-23	Europe	Denmark			Europe	Denmark		genome	29709	Human	unknown	unknown	Department of Bacteria, Parasites and Fungi, Statens Serum Institut, Copenhagen, Denmark	Statens Serum Institut Bioinformatics and Microbial Genomics	Povilas Matusevicius et al.	2023-11-11
hCoV-19/Denmark/DCGC-662554/2023	betacoronavirus	EPI_ISL_18494524	2023-10-23	Europe	Denmark			Europe	Denmark		genome	29756	Human	unknown	unknown	Department of Bacteria, Parasites and Fungi, Statens Serum Institut, Copenhagen, Denmark	Statens Serum Institut Bioinformatics and Microbial Genomics	Povilas Matusevicius et al.	2023-11-11
hCoV-19/Denmark/DCGC-662616/2023	betacoronavirus	EPI_ISL_18494586	2023-10-23	Europe	Denmark			Europe	Denmark		genome	29709	Human	unknown	unknown	Department of Bacteria, Parasites and Fungi, Statens Serum Institut, Copenhagen, Denmark	Statens Serum Institut Bioinformatics and Microbial Genomics	Povilas Matusevicius et al.	2023-11-11
hCoV-19/Denmark/DCGC-662647/2023	betacoronavirus	EPI_ISL_18494617	2023-10-23	Europe	Denmark			Europe	Denmark		genome	29753	Human	unknown	unknown	Department of Bacteria, Parasites and Fungi, Statens Serum Institut, Copenhagen, Denmark	Statens Serum Institut Bioinformatics and Microbial Genomics	Povilas Matusevicius et al.	2023-11-11
hCoV-19/Denmark/DCGC-662713/2023	betacoronavirus	EPI_ISL_18494683	2023-10-23	Europe	Denmark			Europe	Denmark		genome	29756	Human	unknown	unknown	Department of Bacteria, Parasites and Fungi, Statens Serum Institut, Copenhagen, Denmark	Statens Serum Institut Bioinformatics and Microbial Genomics	Povilas Matusevicius et al.	2023-11-11
hCoV-19/Denmark/DCGC-662746/2023	betacoronavirus	EPI_ISL_18494715	2023-10-23	Europe	Denmark			Europe	Denmark		genome	29588	Human	unknown	unknown	Department of Clinical Microbiology, Herlev and Gentofte University Hospital	Statens Serum Institut Bioinformatics and Microbial Genomics	Povilas Matusevicius et al.	2023-11-11
hCoV-19/Denmark/DCGC-662775/2023	betacoronavirus	EPI_ISL_18494744	2023-10-23	Europe	Denmark			Europe	Denmark		genome	29777	Human	unknown	unknown	Department of Bacteria, Parasites and Fungi, Statens Serum Institut, Copenhagen, Denmark	Statens Serum Institut Bioinformatics and Microbial Genomics	Povilas Matusevicius et al.	2023-11-11
hCoV-19/Denmark/DCGC-662262/2023	betacoronavirus	EPI_ISL_18494845	2023-10-16	Europe	Denmark			Europe	Denmark		genome	28959	Human	unknown	unknown	Department of Clinical Microbiology, Herlev and Gentofte University Hospital	Statens Serum Institut Bioinformatics and Microbial Genomics	Povilas Matusevicius et al.	2023-11-11
hCoV-19/Spain/CT-LabRefCat-5848635/2023	betacoronavirus	EPI_ISL_18494958	2023-10-18	Europe	Spain	Catalunya	Barcelona	Europe	Spain	Catalunya	genome	29685	Human	56	Male	Laboratori de Referencia de Catalunya	Laboratori de Referencia de Catalunya	Ramirez A., Bellosillo B., Padilla E., Vilas A., Hernandez JJ., Canal M.	2023-11-12
hCoV-19/Japan/PG-581458/2023	betacoronavirus	EPI_ISL_18495986	2023-10-23	Asia	Japan	Kanagawa		Asia	Japan	Kanagawa	genome	29744	Human	unknown	unknown	Pathogen Genomics Center, National Institute of Infectious Diseases	Pathogen Genomics Center, National Institute of Infectious Diseases	Naobumi Sasaki, Makoto Kuroda	2023-11-13
hCoV-19/Japan/PG-581530/2023	betacoronavirus	EPI_ISL_18496003	2023-10-23	Asia	Japan	Hyogo		Asia	Japan	Hyogo	genome	29743	Human	unknown	unknown	Pathogen Genomics Center, National Institute of Infectious Diseases	Pathogen Genomics Center, National Institute of Infectious Diseases	Naobumi Sasaki, Makoto Kuroda	2023-11-13
hCoV-19/Japan/PG-581531/2023	betacoronavirus	EPI_ISL_18496010	2023-10-23	Asia	Japan	Hyogo		Asia	Japan	Hyogo	genome	29744	Human	unknown	unknown	Pathogen Genomics Center, National Institute of Infectious Diseases	Pathogen Genomics Center, National Institute of Infectious Diseases	Naobumi Sasaki, Makoto Kuroda	2023-11-13
hCoV-19/Japan/PG-581532/2023	betacoronavirus	EPI_ISL_18496018	2023-10-23	Asia	Japan	Hyogo		Asia	Japan	Hyogo	genome	29741	Human	unknown	unknown	Pathogen Genomics Center, National Institute of Infectious Diseases	Pathogen Genomics Center, National Institute of Infectious Diseases	Naobumi Sasaki, Makoto Kuroda	2023-11-13
hCoV-19/France/NAQ-HCL023170876701/2023	betacoronavirus	EPI_ISL_18496722	2023-10-23	Europe	France	Nouvelle-Aquitaine	Lot-et-Garonne	Europe	France	Nouvelle-Aquitaine	genome	29771	Human	67	Female	LBM OLIVOT - MARIOTTI	CNR Virus des Infections Respiratoires, France SUD	Bruno Simon, Antonin Bal, Theophile Boyer, Gregory Destras, Gwendolyne Burfin, Hadrien Regue, Quentin Semanas, Martine Valette, Bruno Lina, Laurence Josset	2023-11-13
hCoV-19/France/NAQ-HCL023170879501/2023	betacoronavirus	EPI_ISL_18496724	2023-10-23	Europe	France	Nouvelle-Aquitaine	Lot-et-Garonne	Europe	France	Nouvelle-Aquitaine	genome	29721	Human	73	Female	LBM OLIVOT - MARIOTTI	CNR Virus des Infections Respiratoires, France SUD	Bruno Simon, Antonin Bal, Theophile Boyer, Gregory Destras, Gwendolyne Burfin, Hadrien Regue, Quentin Semanas, Martine Valette, Bruno Lina, Laurence Josset	2023-11-13
hCoV-19/France/ARA-HCL723001400701/2023	betacoronavirus	EPI_ISL_18496782	2023-10-09	Europe	France	Auvergne-Rhone-Alpes	Loire	Europe	France	Auvergne-Rhone-Alpes	genome	29721	Human	54	Male	LABORATOIRE CERBALLIANCE PLT VILLON	CNR Virus des Infections Respiratoires, France SUD	Bruno Simon, Antonin Bal, Theophile Boyer, Gregory Destras, Gwendolyne Burfin, Hadrien Regue, Quentin Semanas, Martine Valette, Bruno Lina, Laurence Josset	2023-11-13
hCoV-19/France/OCC-HCL723001468701/2023	betacoronavirus	EPI_ISL_18496794	2023-10-23	Europe	France	Occitanie		Europe	France	Occitanie	genome	29721	Human	59	Male	INOVIE MEDILAB	CNR Virus des Infections Respiratoires, France SUD	Bruno Simon, Antonin Bal, Theophile Boyer, Gregory Destras, Gwendolyne Burfin, Hadrien Regue, Quentin Semanas, Martine Valette, Bruno Lina, Laurence Josset	2023-11-13
hCoV-19/France/ARA-HCL723001471301/2023	betacoronavirus	EPI_ISL_18496817	2023-10-23	Europe	France	Auvergne-Rhone-Alpes	Allier	Europe	France	Auvergne-Rhone-Alpes	genome	29721	Human	47	Female	LAM GEN-BIO GRAVANCHES	CNR Virus des Infections Respiratoires, France SUD	Bruno Simon, Antonin Bal, Theophile Boyer, Gregory Destras, Gwendolyne Burfin, Hadrien Regue, Quentin Semanas, Martine Valette, Bruno Lina, Laurence Josset	2023-11-13
hCoV-19/France/OCC-HCL723001473001/2023	betacoronavirus	EPI_ISL_18496833	2023-10-23	Europe	France	Occitanie	Herault	Europe	France	Occitanie	genome	29721	Human	20	Female	LABORATOIRE SELAS LABOSUD	CNR Virus des Infections Respiratoires, France SUD	Bruno Simon, Antonin Bal, Theophile Boyer, Gregory Destras, Gwendolyne Burfin, Hadrien Regue, Quentin Semanas, Martine Valette, Bruno Lina, Laurence Josset	2023-11-13
hCoV-19/France/ARA-HCL723001474101/2023	betacoronavirus	EPI_ISL_18496844	2023-10-23	Europe	France	Auvergne-Rhone-Alpes	Allier	Europe	France	Auvergne-Rhone-Alpes	genome	29721	Human	68	Male	LABORATOIRE MAYMAT	CNR Virus des Infections Respiratoires, France SUD	Bruno Simon, Antonin Bal, Theophile Boyer, Gregory Destras, Gwendolyne Burfin, Hadrien Regue, Quentin Semanas, Martine Valette, Bruno Lina, Laurence Josset	2023-11-13
hCoV-19/France/OCC-HCL723001475201/2023	betacoronavirus	EPI_ISL_18496854	2023-10-23	Europe	France	Occitanie	Aveyron	Europe	France	Occitanie	genome	29712	Human	81	Male	CENTRE HOSPITALIER RODEZ	CNR Virus des Infections Respiratoires, France SUD	Bruno Simon, Antonin Bal, Theophile Boyer, Gregory Destras, Gwendolyne Burfin, Hadrien Regue, Quentin Semanas, Martine Valette, Bruno Lina, Laurence Josset	2023-11-13
hCoV-19/CanaryIslands/HUGCDN-04293006/2023	betacoronavirus	EPI_ISL_18497517	2023-10-20	Europe	Canary Islands	Gran Canaria		Europe	Canary Islands	Gran Canaria	genome	29739	Human	88	Male	Servicio Microbiología H.U. Dr. Negrín	Servicio Microbiología H.U. Dr. Negrín	Eduardo Lagarejos González Laura Floren Zabala Ana Bordes Benítez	2023-11-12
hCoV-19/Ireland/LK-UHL-673349/2023	betacoronavirus	EPI_ISL_18497740	2023-10-23	Europe	Ireland	Limerick		Europe	Ireland	Limerick	genome	29648	Human	80 - 89	Male	University Hospital Limerick	Molecular Laboratory, Serology and Virology at Pathology Department	Diane Slater-Kinghorn, Colm McDonnell, James Powell, Lisa Dillon, Elaine O'Mahony, Patrick Stapleton, on behalf of National SARS-CoV-2 WGS Surveillance Programme	2023-11-13
hCoV-19/Denmark/DCGC-662921/2023	betacoronavirus	EPI_ISL_18498724	2023-10-23	Europe	Denmark			Europe	Denmark		genome	29394	Human	unknown	unknown	Department of Clinical Microbiology, Herlev and Gentofte University Hospital	Statens Serum Institut Bioinformatics and Microbial Genomics	Povilas Matusevicius et al.	2023-11-14
hCoV-19/Denmark/DCGC-662965/2023	betacoronavirus	EPI_ISL_18498768	2023-10-23	Europe	Denmark			Europe	Denmark		genome	29587	Human	unknown	unknown	Department of Clinical Microbiology, Herlev and Gentofte University Hospital	Statens Serum Institut Bioinformatics and Microbial Genomics	Povilas Matusevicius et al.	2023-11-14
hCoV-19/France/IDF-IPP25661/2023	betacoronavirus	EPI_ISL_18499398	2023-10-24	Europe	France	Ile-de-France	Neuilly-Sur-Seine	Europe	France	Ile-de-France	genome	29706	Human	77	Male	Labo Analyses Med	National Reference Center for Viruses of Respiratory Infections (CNR VIR), Institut Pasteur	Léa Avon, Marion Barbet, Marine Bernard, Emma Bezot, Angela Brisebarre, Océane Dehan, Flora Donati, Vanessa Guimaraes, Banujaa Jeyarajah, Florian Préjean, Yannis Rahou, Sylvie van der Werf, Frédéric Lemoine, Samar Berreira Ibraim, Jérôme Bourret, Kévin Da Silva, Maud Vanpeene, Vincent Enouf, Marie-Anne Rameix-Welti, Pascal MAILLET	2023-11-14
hCoV-19/France/IDF-IPP25665/2023	betacoronavirus	EPI_ISL_18499400	2023-10-24	Europe	France	Ile-de-France	Neuilly-Sur-Seine	Europe	France	Ile-de-France	genome	29706	Human	78	Male	Labo Analyses Med	National Reference Center for Viruses of Respiratory Infections (CNR VIR), Institut Pasteur	Léa Avon, Marion Barbet, Marine Bernard, Emma Bezot, Angela Brisebarre, Océane Dehan, Flora Donati, Vanessa Guimaraes, Banujaa Jeyarajah, Florian Préjean, Yannis Rahou, Sylvie van der Werf, Frédéric Lemoine, Samar Berreira Ibraim, Jérôme Bourret, Kévin Da Silva, Maud Vanpeene, Vincent Enouf, Marie-Anne Rameix-Welti, Pascal MAILLET	2023-11-14
hCoV-19/France/IDF-IPP25673/2023	betacoronavirus	EPI_ISL_18499404	2023-10-24	Europe	France	Ile-de-France	Neuilly-Sur-Seine	Europe	France	Ile-de-France	genome	29706	Human	77	Female	Labo Analyses Med	National Reference Center for Viruses of Respiratory Infections (CNR VIR), Institut Pasteur	Léa Avon, Marion Barbet, Marine Bernard, Emma Bezot, Angela Brisebarre, Océane Dehan, Flora Donati, Vanessa Guimaraes, Banujaa Jeyarajah, Florian Préjean, Yannis Rahou, Sylvie van der Werf, Frédéric Lemoine, Samar Berreira Ibraim, Jérôme Bourret, Kévin Da Silva, Maud Vanpeene, Vincent Enouf, Marie-Anne Rameix-Welti, Pascal MAILLET	2023-11-14
hCoV-19/France/HDF-IPP25677/2023	betacoronavirus	EPI_ISL_18499408	2023-10-23	Europe	France	Hauts-de-France	Compiegne	Europe	France	Hauts-de-France	genome	29706	Human	70	Male	Hopital	National Reference Center for Viruses of Respiratory Infections (CNR VIR), Institut Pasteur	Léa Avon, Marion Barbet, Marine Bernard, Emma Bezot, Angela Brisebarre, Océane Dehan, Flora Donati, Vanessa Guimaraes, Banujaa Jeyarajah, Florian Préjean, Yannis Rahou, Sylvie van der Werf, Frédéric Lemoine, Samar Berreira Ibraim, Jérôme Bourret, Kévin Da Silva, Maud Vanpeene, Vincent Enouf, Marie-Anne Rameix-Welti, Olivia RAULIN	2023-11-14
hCoV-19/France/HDF-IPP25678/2023	betacoronavirus	EPI_ISL_18499409	2023-10-23	Europe	France	Hauts-de-France	Compiegne	Europe	France	Hauts-de-France	genome	29706	Human	68	Female	Hopital	National Reference Center for Viruses of Respiratory Infections (CNR VIR), Institut Pasteur	Léa Avon, Marion Barbet, Marine Bernard, Emma Bezot, Angela Brisebarre, Océane Dehan, Flora Donati, Vanessa Guimaraes, Banujaa Jeyarajah, Florian Préjean, Yannis Rahou, Sylvie van der Werf, Frédéric Lemoine, Samar Berreira Ibraim, Jérôme Bourret, Kévin Da Silva, Maud Vanpeene, Vincent Enouf, Marie-Anne Rameix-Welti, Olivia RAULIN	2023-11-14
hCoV-19/France/NOR-IPP25761/2023	betacoronavirus	EPI_ISL_18499422	2023-10-23	Europe	France	Normandie	Caen	Europe	France	Normandie	genome	29703	Human	42	Female	Labo Analyses Med	National Reference Center for Viruses of Respiratory Infections (CNR VIR), Institut Pasteur	Léa Avon, Marion Barbet, Marine Bernard, Emma Bezot, Angela Brisebarre, Océane Dehan, Flora Donati, Vanessa Guimaraes, Banujaa Jeyarajah, Florian Préjean, Yannis Rahou, Sylvie van der Werf, Frédéric Lemoine, Samar Berreira Ibraim, Jérôme Bourret, Kévin Da Silva, Maud Vanpeene, Vincent Enouf, Marie-Anne Rameix-Welti, Antoine PRIGENT	2023-11-14
hCoV-19/Spain/AR-HCULB-00008649/2023	betacoronavirus	EPI_ISL_18500041	2023-10-19	Europe	Spain	Aragon	Zaragoza	Europe	Spain	Aragon	genome	29670	Human	78	Male	Hospital Clinico Universitario Lozano Blesa	Hospital Clinico Universitario Lozano Blesa	Bueno Jessica	2023-11-14
hCoV-19/Spain/AR-HCULB-00009111/2023	betacoronavirus	EPI_ISL_18500043	2023-10-20	Europe	Spain	Aragon	Zaragoza	Europe	Spain	Aragon	genome	29762	Human	74	Male	Hospital Clinico Universitario Lozano Blesa	Hospital Clinico Universitario Lozano Blesa	Bueno Jessica	2023-11-14
hCoV-19/Spain/AR-HCULB-00010681/2023	betacoronavirus	EPI_ISL_18500045	2023-10-24	Europe	Spain	Aragon	Zaragoza	Europe	Spain	Aragon	genome	29773	Human	86	Male	Hospital Clinico Universitario Lozano Blesa	Hospital Clinico Universitario Lozano Blesa	Bueno Jessica	2023-11-14
hCoV-19/Germany/BE-ChVir44414/2023	betacoronavirus	EPI_ISL_18500327	2023-10-12	Europe	Germany	Berlin		Europe	Germany	Berlin	genome	29825	Human	unknown	unknown	Charité Universitätsmedizin Berlin, Institut für Virologie/Labor Berlin	Charité Universitätsmedizin Berlin, Institut für Virologie	Victor M Corman, Barbara Mühlemann, Tiina Mauno, Annowah Naa El-Duah, Talitha Veith, Julia Schneider, Tobias Bleicker, Julia Tesch, Terry Jones, Christian Drosten	2023-11-14
hCoV-19/Canada/SK-RRPL-664882/2023	betacoronavirus	EPI_ISL_18501461	2023-10-22	North America	Canada	Saskatchewan		North America	Canada	Saskatchewan	genome	29649	Human	77	Female	SK-Roy Romanow Provincial Laboratory	Saskatchewan - Roy Romanow Provincial Laboratory (RRPL)	Ryan McDonald, Keith MacKenzie, Meredith Faires, Kara Loos, Stefani Kary, Rachel DePaulo, Laura Klassen, Amanda Lang, Jessica Minion, Roy Romanow Provincial Laboratory - Molecular Diagnostics	2023-11-14
hCoV-19/USA/CA-CDPH-500127812/2023	betacoronavirus	EPI_ISL_18502072	2023-10-16	North America	USA	California	Alameda County	North America	USA	California	genome	29740	Human	unknown	unknown	Tidewater Physicians Multispecialty Group Regional Laboratory	California Department of Public Health	Michelle R. Scribner et al.	2023-11-14
hCoV-19/USA/CA-CDPH-500127396/2023	betacoronavirus	EPI_ISL_18502813	2023-09-27	North America	USA	California	San Francisco County	North America	USA	California	genome	29593	Human	unknown	unknown	Tidewater Physicians Multispecialty Group Regional Laboratory	California Department of Public Health	Michelle R. Scribner et al.	2023-11-14
hCoV-19/Germany/BE-RKI-I-1139017/2023	betacoronavirus	EPI_ISL_18506969	2023-10-23	Europe	Germany	Berlin		Europe	Germany	Berlin	genome	29712	Human	unknown	unknown	Labor 28 MVZ GmbH	Robert Koch Institute	Ralf Ignatius, Christin Mache, Jessica Schulze, Thorsten Wolff, Julian Haberkorn, Yue Yu, Stefan Kröger, Romy Kerber, Somayyeh Sedaghatjoo, Aleks Radonic, Aaron Hautermann, Petra Kurzendörfer, Marie Lataretu, Sofia Paraskevopoulou, Stephan Fuchs, Torsten Semmler	2023-11-15
hCoV-19/USA/CO-CDPHE-41441280/2023	betacoronavirus	EPI_ISL_18507641	2023-10-15	North America	USA	Colorado		North America	USA	Colorado	genome	29706	Human	unknown	unknown	Colorado Department of Public Health and Environment	Colorado Department of Public Health and Environment	Laura Bankers, Molly C. Hetherington-Rauth, Alexandria Rossheim, Arianna Smith, Haikel N. Bogale, Sam Baird, Daniel Polanco, Shannon R. Matzinger, Emily A. Travanty	2023-11-15
hCoV-19/USA/CO-CDPHE-41441923/2023	betacoronavirus	EPI_ISL_18507681	2023-10-16	North America	USA	Colorado		North America	USA	Colorado	genome	29706	Human	unknown	unknown	Colorado Department of Public Health and Environment	Colorado Department of Public Health and Environment	Laura Bankers, Molly C. Hetherington-Rauth, Alexandria Rossheim, Arianna Smith, Haikel N. Bogale, Sam Baird, Daniel Polanco, Shannon R. Matzinger, Emily A. Travanty	2023-11-15
hCoV-19/USA/CO-CDPHE-41441925/2023	betacoronavirus	EPI_ISL_18507682	2023-10-19	North America	USA	Colorado		North America	USA	Colorado	genome	29706	Human	unknown	unknown	Colorado Department of Public Health and Environment	Colorado Department of Public Health and Environment	Laura Bankers, Molly C. Hetherington-Rauth, Alexandria Rossheim, Arianna Smith, Haikel N. Bogale, Sam Baird, Daniel Polanco, Shannon R. Matzinger, Emily A. Travanty	2023-11-15
hCoV-19/Japan/PG-581841/2023	betacoronavirus	EPI_ISL_18508114	2023-10-24	Asia	Japan	Osaka		Asia	Japan	Osaka	genome	29741	Human	unknown	unknown	Pathogen Genomics Center, National Institute of Infectious Diseases	Pathogen Genomics Center, National Institute of Infectious Diseases	Naobumi Sasaki, Makoto Kuroda	2023-11-15
hCoV-19/Germany/BW-FR4786/2023	betacoronavirus	EPI_ISL_18509286	2023-10-23	Europe	Germany	Baden-Wurttemberg	Freiburg	Europe	Germany	Baden-Wurttemberg	genome	29360	Human	64	Female	Institute of Virology, Medical Center, University of Freiburg, Freiburg, Germany	Institute of Virology, Clinial Virus Genomics, Medical Center, University of Freiburg, Freiburg, Germany	Jonas Fuchs, Manuela Gutenkunst, Lena Jaki, Marcus Panning	2023-11-16
hCoV-19/Spain/CL-44643/2023	betacoronavirus	EPI_ISL_18509405	2023-10-24	Europe	Spain	Castilla y Leon		Europe	Spain	Castilla y Leon	genome	29734	Human	86	Male	Hospital Clínico Universitario de Valladolid (HCUV)	Hospital Clínico Universitario de Valladolid (HCUV)	Antonio Orduña-Domingo, Marta Hernandez, David Abad, Marta Dominguez-Gil, Silvia Rojo, Gabriel March Rosello, Sonsoles Garcinuño Pérez, Carmen Aldea-Mansilla, Mª Fe Brezmes-Valdivieso, Gregoria Megías Lobón, María Antonia García Castro, Carmen Gimeno Crespo, Noelia Arenal Andrés, Carlos Fuster Foz, M. Isabel Fernandez-Natal, Jose María Eiros Bouza	2023-11-16
hCoV-19/Spain/CL-44758/2023	betacoronavirus	EPI_ISL_18509504	2023-10-24	Europe	Spain	Castilla y Leon		Europe	Spain	Castilla y Leon	genome	29784	Human	71	Male	Hospital Clínico Universitario de Valladolid (HCUV)	Hospital Clínico Universitario de Valladolid (HCUV)	Antonio Orduña-Domingo, Marta Hernandez, David Abad, Marta Dominguez-Gil, Silvia Rojo, Gabriel March Rosello, Sonsoles Garcinuño Pérez, Carmen Aldea-Mansilla, Mª Fe Brezmes-Valdivieso, Gregoria Megías Lobón, María Antonia García Castro, Carmen Gimeno Crespo, Noelia Arenal Andrés, Carlos Fuster Foz, M. Isabel Fernandez-Natal, Jose María Eiros Bouza	2023-11-16
hCoV-19/Australia/TAS006186/2023	betacoronavirus	EPI_ISL_18510885	2023-10-20	Oceania	Australia	Tasmania		Oceania	Australia	Tasmania	genome	29746	Human	unknown	unknown	Royal Hobart Hospital	Royal Hobart Hospital	J Williamson, R Vanhaeften, J Maskell, C Atkinson, M Yow, Dr. L Cooley, Dr. J Chua	2023-11-17
hCoV-19/USA/VA-VTVAS3-GSC44156/2023	betacoronavirus	EPI_ISL_18511775	2023-10-23	North America	USA	Virginia		North America	USA	Virginia	genome	29640	Human	unknown	unknown	Virginia Tech	Virginia Division of Consolidated Laboratory Services	K. Laoh, C. Roby, R. Briggs, A. Yanez, M. Urbano, W. Smith, M.J. Friedlander, C.V. Finkielstein	2023-11-16
hCoV-19/Australia/NSW-ICPMR-50602/2023	betacoronavirus	EPI_ISL_18513494	2023-10-24	Oceania	Australia	New South Wales	Sydney	Oceania	Australia	New South Wales	genome	29375	Human	unknown	unknown	Douglass Hanly Moir Pathology	NSW Health Pathology - Institute of Clinical Pathology and Medical Research; Westmead Hospital; University of Sydney	Basile K., Blackwell G., Draper J., Drew A., Kok J., Martinez E., Rockett R., Sintchenko V., Sullivan G., Wang Q., on behalf of ICPMR	2023-11-17
hCoV-19/Australia/NSW-ICPMR-50603/2023	betacoronavirus	EPI_ISL_18513495	2023-10-24	Oceania	Australia	New South Wales	Sydney	Oceania	Australia	New South Wales	genome	29375	Human	unknown	unknown	Douglass Hanly Moir Pathology	NSW Health Pathology - Institute of Clinical Pathology and Medical Research; Westmead Hospital; University of Sydney	Basile K., Blackwell G., Draper J., Drew A., Kok J., Martinez E., Rockett R., Sintchenko V., Sullivan G., Wang Q., on behalf of ICPMR	2023-11-17
hCoV-19/Australia/NSW-ICPMR-50652/2023	betacoronavirus	EPI_ISL_18513544	2023-10-21	Oceania	Australia	New South Wales	Sydney	Oceania	Australia	New South Wales	genome	29366	Human	unknown	unknown	Sydney South West Pathology Service (SSWPS) - Concord Repatriation General Hospital - NSW Health Pathology	NSW Health Pathology - Institute of Clinical Pathology and Medical Research; Westmead Hospital; University of Sydney	Basile K., Blackwell G., Draper J., Drew A., Kok J., Martinez E., Rockett R., Sintchenko V., Sullivan G., Wang Q., on behalf of ICPMR	2023-11-17
hCoV-19/Canada/BC-BCCDC-663685/2023	betacoronavirus	EPI_ISL_18516910	2023-10-17	North America	Canada	British Columbia		North America	Canada	British Columbia	genome	29558	Human	80 - 89	Male	British Columbia Centre For Disease Control	B.C. Centre for Disease Control Public Health Laboratory	Natalie Prystajecky, Agatha Jassem, John Tyson, James Zlosnik, Shannon Russell, Corrinne Ng, Loretta Janz, Robert Azana, Janet Fung, Dan Fornika, Jessica Caleta, Sherrie Wang, Tara Newman, Linda Hoang	2023-11-17
hCoV-19/England/CLIMB-CM7YKE4C/2023	betacoronavirus	EPI_ISL_18525542	2023-10-18	Europe	United Kingdom	England		Europe	United Kingdom	England	genome	29176	Human	unknown	unknown	Respiratory Virus Unit, Microbiology Services Colindale, Public Health England	UK Health Security Agency (UKHSA)	PHE Covid Sequencing Team	2023-11-21
hCoV-19/Germany/BY-MVP-000022196/2023	betacoronavirus	EPI_ISL_18525737	2023-10-24	Europe	Germany	Bavaria	Munich	Europe	Germany	Bavaria	genome	29820	Human	49	Female	Max von Pettenkofer Institute, Virology, National Reference Center for Retroviruses, LMU Munich	Laboratory for Functional Genome Analysis; Dept. Genomics; Gene Center of the LMU Munich	Max Muenchhoff; Stefan Krebs; Alexander Graf; Oliver Keppler; Helmut Blum	2023-11-21
hCoV-19/Germany/BY-MVP-000021575/2023	betacoronavirus	EPI_ISL_18525909	2023-10-05	Europe	Germany	Bavaria	Munich	Europe	Germany	Bavaria	genome	29774	Human	47	Male	Max von Pettenkofer Institute, Virology, National Reference Center for Retroviruses, LMU Munich	Laboratory for Functional Genome Analysis; Dept. Genomics; Gene Center of the LMU Munich	Max Muenchhoff; Stefan Krebs; Alexander Graf; Oliver Keppler; Helmut Blum	2023-11-21
hCoV-19/Germany/BY-MVP-000022134/2023	betacoronavirus	EPI_ISL_18526215	2023-10-23	Europe	Germany	Bavaria	Augsburg	Europe	Germany	Bavaria	genome	29820	Human	35	unknown	Max von Pettenkofer Institute, Virology, National Reference Center for Retroviruses, LMU Munich	Laboratory for Functional Genome Analysis; Dept. Genomics; Gene Center of the LMU Munich	Max Muenchhoff; Stefan Krebs; Alexander Graf; Oliver Keppler; Helmut Blum	2023-11-21
hCoV-19/Spain/HUMV-245693/2023	betacoronavirus	EPI_ISL_18526499	2023-10-24	Europe	Spain	Santander		Europe	Spain	Santander	genome	29659	Human	49	Male	Hospital Universitario Marqués de Valdecilla	Hospital Universitario Marqués de Valdecilla	Jorge Rodríguez-Grande, Rosalía Palomino-Cabrera, Jesús Rodríguez-Lozano	2023-11-21
hCoV-19/Luxembourg/LNS6615687/2023	betacoronavirus	EPI_ISL_18531109	2023-10-17	Europe	Luxembourg			Europe	Luxembourg		genome	29624	Human	66	Female	Hopitaux Robert Schuman	Laboratoire National de Santé Microbiology	Anke Wienecke-Baldacchino, Sibel Berger, Jessica Tapp, Elodie Solarino, Alain Hakim, Nawfal Faik	2023-11-22
hCoV-19/Luxembourg/LNS6843178/2023	betacoronavirus	EPI_ISL_18531131	2023-10-16	Europe	Luxembourg			Europe	Luxembourg		genome	29568	Human	58	Male	Hospital Center Emile Mayrisch	Laboratoire National de Santé Microbiology	Anke Wienecke-Baldacchino, Sibel Berger, Jessica Tapp, Elodie Solarino, Cynthia Oxacelay	2023-11-22
hCoV-19/Luxembourg/LNS0732400/2023	betacoronavirus	EPI_ISL_18531166	2023-10-22	Europe	Luxembourg			Europe	Luxembourg		genome	29150	Human	52	Male	Centre Hospitalier du Nord	Laboratoire National de Santé Microbiology	Anke Wienecke-Baldacchino, Sibel Berger, Jessica Tapp, Elodie Solarino, Fatiha Boulmerka, Jacqueline Parmentier	2023-11-22
hCoV-19/Luxembourg/LNS4209611/2023	betacoronavirus	EPI_ISL_18531200	2023-10-04	Europe	Luxembourg			Europe	Luxembourg		genome	28640	Human	43	Male	Hopitaux Robert Schuman	Laboratoire National de Santé Microbiology	Anke Wienecke-Baldacchino, Sibel Berger, Jessica Tapp, Elodie Solarino, Alain Hakim, Nawfal Faik	2023-11-22
hCoV-19/Luxembourg/LNS0190748/2023	betacoronavirus	EPI_ISL_18531221	2023-10-23	Europe	Luxembourg			Europe	Luxembourg		genome	29584	Human	38	Male	Hospital Center Emile Mayrisch	Laboratoire National de Santé Microbiology	Anke Wienecke-Baldacchino, Sibel Berger, Jessica Tapp, Elodie Solarino, Cynthia Oxacelay	2023-11-22
hCoV-19/Spain/CT-LabRefCat-6487545/2023	betacoronavirus	EPI_ISL_18531432	2023-10-09	Europe	Spain	Catalunya	Mataro	Europe	Spain	Catalunya	genome	29648	Human	89	Male	Laboratori de Referencia de Catalunya	Laboratori de Referencia de Catalunya	Ramirez A., Bellosillo B., Padilla E., Vilas A., Hernandez JJ., Canal M.	2023-11-22
hCoV-19/Spain/CT-LabRefCat-6488630/2023	betacoronavirus	EPI_ISL_18531434	2023-10-12	Europe	Spain	Catalunya	Mataro	Europe	Spain	Catalunya	genome	29685	Human	48	Male	Laboratori de Referencia de Catalunya	Laboratori de Referencia de Catalunya	Ramirez A., Bellosillo B., Padilla E., Vilas A., Hernandez JJ., Canal M.	2023-11-22
hCoV-19/USA/IL-CDC-QDX86168827/2023	betacoronavirus	EPI_ISL_18532229	2023-10-08	North America	USA	Illinois		North America	USA	Illinois	genome	29721	Human	64	Male	Quest Diagnostics Incorporated	Centers for Disease Control and Prevention Division of Viral Diseases, Pathogen Discovery	Dakota Howard, Dhwani Batra, Peter Cook, Jason Caravas, Benjamin Rambo-Martin, Yvette Unoarumhi, Kristine Lacek, Shatavia Morrison, Christopher Gulvik, Erisa Sula, S. Rosenthal, A. Gerasimova, R. Kagan, B. Anderson, M. Hua, Y. Liu, L. Bernstein, K. Livingston, A. Perez, I. Shlyakhter, R. Rolando, R. Owen, P. Tanpaiboon, F. Lacbawan, Paritra Mandal, Moneeb Bajwa, Natalie Thornburg, Reina Chau, Neh…	2023-11-22
hCoV-19/USA/NY-CDC-QDX86279436/2023	betacoronavirus	EPI_ISL_18532520	2023-10-10	North America	USA	New York		North America	USA	New York	genome	29720	Human	59	Male	Quest Diagnostics Incorporated	Centers for Disease Control and Prevention Division of Viral Diseases, Pathogen Discovery	Dakota Howard, Dhwani Batra, Peter Cook, Jason Caravas, Benjamin Rambo-Martin, Yvette Unoarumhi, Kristine Lacek, Shatavia Morrison, Christopher Gulvik, Erisa Sula, S. Rosenthal, A. Gerasimova, R. Kagan, B. Anderson, M. Hua, Y. Liu, L. Bernstein, K. Livingston, A. Perez, I. Shlyakhter, R. Rolando, R. Owen, P. Tanpaiboon, F. Lacbawan, Paritra Mandal, Moneeb Bajwa, Natalie Thornburg, Reina Chau, Neh…	2023-11-22
hCoV-19/USA/VA-CDC-QDX86356273/2023	betacoronavirus	EPI_ISL_18532582	2023-10-11	North America	USA	Virginia		North America	USA	Virginia	genome	29721	Human	27	Female	Quest Diagnostics Incorporated	Centers for Disease Control and Prevention Division of Viral Diseases, Pathogen Discovery	Dakota Howard, Dhwani Batra, Peter Cook, Jason Caravas, Benjamin Rambo-Martin, Yvette Unoarumhi, Kristine Lacek, Shatavia Morrison, Christopher Gulvik, Erisa Sula, S. Rosenthal, A. Gerasimova, R. Kagan, B. Anderson, M. Hua, Y. Liu, L. Bernstein, K. Livingston, A. Perez, I. Shlyakhter, R. Rolando, R. Owen, P. Tanpaiboon, F. Lacbawan, Paritra Mandal, Moneeb Bajwa, Natalie Thornburg, Reina Chau, Neh…	2023-11-22
hCoV-19/USA/FL-CDC-QDX86356525/2023	betacoronavirus	EPI_ISL_18532804	2023-10-13	North America	USA	Florida		North America	USA	Florida	genome	29721	Human	66	Male	Quest Diagnostics Incorporated	Centers for Disease Control and Prevention Division of Viral Diseases, Pathogen Discovery	Dakota Howard, Dhwani Batra, Peter Cook, Jason Caravas, Benjamin Rambo-Martin, Yvette Unoarumhi, Kristine Lacek, Shatavia Morrison, Christopher Gulvik, Erisa Sula, S. Rosenthal, A. Gerasimova, R. Kagan, B. Anderson, M. Hua, Y. Liu, L. Bernstein, K. Livingston, A. Perez, I. Shlyakhter, R. Rolando, R. Owen, P. Tanpaiboon, F. Lacbawan, Paritra Mandal, Moneeb Bajwa, Natalie Thornburg, Reina Chau, Neh…	2023-11-22
hCoV-19/USA/NY-CDC-QDX86463850/2023	betacoronavirus	EPI_ISL_18533278	2023-10-16	North America	USA	New York		North America	USA	New York	genome	29721	Human	19	Male	Quest Diagnostics Incorporated	Centers for Disease Control and Prevention Division of Viral Diseases, Pathogen Discovery	Dakota Howard, Dhwani Batra, Peter Cook, Jason Caravas, Benjamin Rambo-Martin, Yvette Unoarumhi, Kristine Lacek, Shatavia Morrison, Christopher Gulvik, Erisa Sula, S. Rosenthal, A. Gerasimova, R. Kagan, B. Anderson, M. Hua, Y. Liu, L. Bernstein, K. Livingston, A. Perez, I. Shlyakhter, R. Rolando, R. Owen, P. Tanpaiboon, F. Lacbawan, Paritra Mandal, Moneeb Bajwa, Natalie Thornburg, Reina Chau, Neh…	2023-11-22
hCoV-19/USA/AZ-CDC-QDX86906191/2023	betacoronavirus	EPI_ISL_18533916	2023-10-23	North America	USA	Arizona		North America	USA	Arizona	genome	29721	Human	57	Female	Quest Diagnostics Incorporated	Centers for Disease Control and Prevention Division of Viral Diseases, Pathogen Discovery	Dakota Howard, Dhwani Batra, Peter Cook, Jason Caravas, Benjamin Rambo-Martin, Yvette Unoarumhi, Kristine Lacek, Shatavia Morrison, Christopher Gulvik, Erisa Sula, S. Rosenthal, A. Gerasimova, R. Kagan, B. Anderson, M. Hua, Y. Liu, L. Bernstein, K. Livingston, A. Perez, I. Shlyakhter, R. Rolando, R. Owen, P. Tanpaiboon, F. Lacbawan, Paritra Mandal, Moneeb Bajwa, Natalie Thornburg, Reina Chau, Neh…	2023-11-22
hCoV-19/USA/NY-CDC-QDX86758222/2023	betacoronavirus	EPI_ISL_18533946	2023-10-23	North America	USA	New York		North America	USA	New York	genome	29721	Human	51	Female	Quest Diagnostics Incorporated	Centers for Disease Control and Prevention Division of Viral Diseases, Pathogen Discovery	Dakota Howard, Dhwani Batra, Peter Cook, Jason Caravas, Benjamin Rambo-Martin, Yvette Unoarumhi, Kristine Lacek, Shatavia Morrison, Christopher Gulvik, Erisa Sula, S. Rosenthal, A. Gerasimova, R. Kagan, B. Anderson, M. Hua, Y. Liu, L. Bernstein, K. Livingston, A. Perez, I. Shlyakhter, R. Rolando, R. Owen, P. Tanpaiboon, F. Lacbawan, Paritra Mandal, Moneeb Bajwa, Natalie Thornburg, Reina Chau, Neh…	2023-11-22
hCoV-19/USA/NY-CDC-QDX86758230/2023	betacoronavirus	EPI_ISL_18533953	2023-10-23	North America	USA	New York		North America	USA	New York	genome	29721	Human	37	Female	Quest Diagnostics Incorporated	Centers for Disease Control and Prevention Division of Viral Diseases, Pathogen Discovery	Dakota Howard, Dhwani Batra, Peter Cook, Jason Caravas, Benjamin Rambo-Martin, Yvette Unoarumhi, Kristine Lacek, Shatavia Morrison, Christopher Gulvik, Erisa Sula, S. Rosenthal, A. Gerasimova, R. Kagan, B. Anderson, M. Hua, Y. Liu, L. Bernstein, K. Livingston, A. Perez, I. Shlyakhter, R. Rolando, R. Owen, P. Tanpaiboon, F. Lacbawan, Paritra Mandal, Moneeb Bajwa, Natalie Thornburg, Reina Chau, Neh…	2023-11-22
hCoV-19/USA/NY-CDC-QDX86946123/2023	betacoronavirus	EPI_ISL_18534060	2023-10-24	North America	USA	New York		North America	USA	New York	genome	29721	Human	19	Male	Quest Diagnostics Incorporated	Centers for Disease Control and Prevention Division of Viral Diseases, Pathogen Discovery	Dakota Howard, Dhwani Batra, Peter Cook, Jason Caravas, Benjamin Rambo-Martin, Yvette Unoarumhi, Kristine Lacek, Shatavia Morrison, Christopher Gulvik, Erisa Sula, S. Rosenthal, A. Gerasimova, R. Kagan, B. Anderson, M. Hua, Y. Liu, L. Bernstein, K. Livingston, A. Perez, I. Shlyakhter, R. Rolando, R. Owen, P. Tanpaiboon, F. Lacbawan, Paritra Mandal, Moneeb Bajwa, Natalie Thornburg, Reina Chau, Neh…	2023-11-22
hCoV-19/Netherlands/NB-RIVM-132770/2023	betacoronavirus	EPI_ISL_18535795	2023-10-18	Europe	Netherlands	Noord-Brabant		Europe	Netherlands	Noord-Brabant	genome	29721	Human	unknown	unknown	National Institute for Public Health and the Environment (RIVM)	National Institute for Public Health and the Environment (RIVM)	Adam Meijer, Harry Vennema, Dirk Eggink, Jeroen Cremer, Sharon van den Brink, Bas van der Veer, AnneMarie van den Brandt, Kim Freriks, Ryanne Jaarsma, Lynn Aarts, Sanne Bos, Jil Kocken, Jordy de Bakker, Zarif MansoerAziem Elahi, Floor Fontein, Trung Bui, Florian Zwagemaker, Dennis Schmitz, Annelies Kroneman, Karim Hajji, Ivo van Walle, Chantal Reusken, on behalf of the national COVID-19 response …	2023-11-23
hCoV-19/Netherlands/NB-RIVM-132778/2023	betacoronavirus	EPI_ISL_18535803	2023-10-20	Europe	Netherlands	Noord-Brabant		Europe	Netherlands	Noord-Brabant	genome	29721	Human	unknown	unknown	National Institute for Public Health and the Environment (RIVM)	National Institute for Public Health and the Environment (RIVM)	Adam Meijer, Harry Vennema, Dirk Eggink, Jeroen Cremer, Sharon van den Brink, Bas van der Veer, AnneMarie van den Brandt, Kim Freriks, Ryanne Jaarsma, Lynn Aarts, Sanne Bos, Jil Kocken, Jordy de Bakker, Zarif MansoerAziem Elahi, Floor Fontein, Trung Bui, Florian Zwagemaker, Dennis Schmitz, Annelies Kroneman, Karim Hajji, Ivo van Walle, Chantal Reusken, on behalf of the national COVID-19 response …	2023-11-23
hCoV-19/Netherlands/NH-RIVM-132836/2023	betacoronavirus	EPI_ISL_18535861	2023-10-18	Europe	Netherlands	Noord-Holland		Europe	Netherlands	Noord-Holland	genome	29721	Human	79	unknown	National Institute for Public Health and the Environment (RIVM)	National Institute for Public Health and the Environment (RIVM)	Adam Meijer, Harry Vennema, Dirk Eggink, Jeroen Cremer, Sharon van den Brink, Bas van der Veer, AnneMarie van den Brandt, Kim Freriks, Ryanne Jaarsma, Lynn Aarts, Sanne Bos, Jil Kocken, Jordy de Bakker, Zarif MansoerAziem Elahi, Floor Fontein, Trung Bui, Florian Zwagemaker, Dennis Schmitz, Annelies Kroneman, Karim Hajji, Ivo van Walle, Chantal Reusken, on behalf of the national COVID-19 response …	2023-11-23
hCoV-19/Netherlands/NH-RIVM-132886/2023	betacoronavirus	EPI_ISL_18535900	2023-10-24	Europe	Netherlands	Noord-Holland		Europe	Netherlands	Noord-Holland	genome	29721	Human	90	unknown	National Institute for Public Health and the Environment (RIVM)	National Institute for Public Health and the Environment (RIVM)	Adam Meijer, Harry Vennema, Dirk Eggink, Jeroen Cremer, Sharon van den Brink, Bas van der Veer, AnneMarie van den Brandt, Kim Freriks, Ryanne Jaarsma, Lynn Aarts, Sanne Bos, Jil Kocken, Jordy de Bakker, Zarif MansoerAziem Elahi, Floor Fontein, Trung Bui, Florian Zwagemaker, Dennis Schmitz, Annelies Kroneman, Karim Hajji, Ivo van Walle, Chantal Reusken, on behalf of the national COVID-19 response …	2023-11-23
hCoV-19/Austria/AGES-AZ-1658666/2023	betacoronavirus	EPI_ISL_18536441	2023-10-10	Europe	Austria	Vienna		Europe	Austria	Vienna	genome	29248	Human	unknown	Male	Zentrum für Virologie / Medizinische Universität Wien	AGES IMED Vienna	Palle-Reisch M., Blaschitz M., Posselt S., Polster E., Simovic J., Redlberger-Fritz M., Aberle S., Camp J., Reichl J., Hyden P., Indra A., Moesenbacher T., Hufnagl P.	2023-11-23
hCoV-19/France/CVL-ChuTo-284513/2023	betacoronavirus	EPI_ISL_18536780	2023-10-18	Europe	France	Centre-Val de Loire	Indre-et-Loire	Europe	France	Centre-Val de Loire	genome	29387	Human	unknown	Male	Centre Hospitalier Universitaire (CHU) Tours	Centre Hospitalier Universitaire (CHU) Tours	Thibault Guinoiseau, Lynda Handala, Karl Stefic	2023-11-23
hCoV-19/France/CVL-ChuTo-9800120947/2023	betacoronavirus	EPI_ISL_18536781	2023-10-13	Europe	France	Centre-Val de Loire	Indre-et-Loire	Europe	France	Centre-Val de Loire	genome	29387	Human	51	Female	Centre Hospitalier Universitaire (CHU) Tours	Centre Hospitalier Universitaire (CHU) Tours	Thibault Guinoiseau, Lynda Handala, Karl Stefic	2023-11-23
hCoV-19/France/CVL-ChuTo-9800121007/2023	betacoronavirus	EPI_ISL_18536837	2023-10-16	Europe	France	Centre-Val de Loire	Indre-et-Loire	Europe	France	Centre-Val de Loire	genome	29390	Human	51	Female	Centre Hospitalier Universitaire (CHU) Tours	Centre Hospitalier Universitaire (CHU) Tours	Thibault Guinoiseau, Lynda Handala, Karl Stefic	2023-11-23
hCoV-19/France/ARA-CHUGA-3102997356/2023	betacoronavirus	EPI_ISL_18536895	2023-10-19	Europe	France	Auvergne-Rhone-Alpes	Isere	Europe	France	Auvergne-Rhone-Alpes	genome	29637	Human	77	Male	Centre Hospitalier Universitaire (CHU) Grenoble-Ibp-Laboratoire De Virologie	Centre Hospitalier Universitaire (CHU) Grenoble	Sylvie Larrat, Patrice Morand, Pascal Poignard, Raphaële Germi, Julien Lupo, Anne Signori -Schmuck, Anne-Karen Faure, Benjamin Nemoz, Aurélie Truffot, Julien Andréani, Alban Caporossi, Hugo Jardin, Iyad Almahmoud	2023-11-23
hCoV-19/France/CVL-ChuTo-9800121242/2023	betacoronavirus	EPI_ISL_18537536	2023-10-24	Europe	France	Centre-Val de Loire	Indre-et-Loire	Europe	France	Centre-Val de Loire	genome	29390	Human	30	Female	Centre Hospitalier Universitaire (CHU) Tours	Centre Hospitalier Universitaire (CHU) Tours	Thibault Guinoiseau, Lynda Handala, Karl Stefic	2023-11-23
hCoV-19/France/IDF-APHPSU_PSL-662310001755/2023	betacoronavirus	EPI_ISL_18537667	2023-10-02	Europe	France	Ile-de-France	Paris	Europe	France	Ile-de-France	genome	29712	Human	76	Male	Assistance Publique - Hôpitaux de Paris (AP-HP) Pitié-Salpêtrière	Assistance Publique - Hôpitaux de Paris (AP-HP) Pitié-Salpêtrière	Stephane Marot, Aude Jary, Eve Todesco, Valentin Leducq, Karen Zafilaza	2023-11-23
hCoV-19/France/IDF-APHPSU_PSL-662309073485/2023	betacoronavirus	EPI_ISL_18537675	2023-09-26	Europe	France	Ile-de-France	Paris	Europe	France	Ile-de-France	genome	29712	Human	47	Female	Assistance Publique - Hôpitaux de Paris (AP-HP) Pitié-Salpêtrière	Assistance Publique - Hôpitaux de Paris (AP-HP) Pitié-Salpêtrière	Stephane Marot, Aude Jary, Eve Todesco, Valentin Leducq, Karen Zafilaza	2023-11-23
hCoV-19/France/IDF-APHPSU_PSL-662310001518/2023	betacoronavirus	EPI_ISL_18537679	2023-10-01	Europe	France	Ile-de-France	Paris	Europe	France	Ile-de-France	genome	29715	Human	86	Female	Assistance Publique - Hôpitaux de Paris (AP-HP) Pitié-Salpêtrière	Assistance Publique - Hôpitaux de Paris (AP-HP) Pitié-Salpêtrière	Stephane Marot, Aude Jary, Eve Todesco, Valentin Leducq, Karen Zafilaza	2023-11-23
hCoV-19/France/IDF-APHPSU_PSL-662309082537/2023	betacoronavirus	EPI_ISL_18537693	2023-09-29	Europe	France	Ile-de-France	Paris	Europe	France	Ile-de-France	genome	29715	Human	86	Male	Assistance Publique - Hôpitaux de Paris (AP-HP) Pitié-Salpêtrière	Assistance Publique - Hôpitaux de Paris (AP-HP) Pitié-Salpêtrière	Stephane Marot, Aude Jary, Eve Todesco, Valentin Leducq, Karen Zafilaza	2023-11-23
hCoV-19/France/ARA-CHUGA-3096264519/2023	betacoronavirus	EPI_ISL_18538031	2023-09-29	Europe	France	Auvergne-Rhone-Alpes	Isere	Europe	France	Auvergne-Rhone-Alpes	genome	29637	Human	31	Female	Centre Hospitalier Universitaire (CHU) Grenoble-Ibp-Laboratoire De Virologie	Centre Hospitalier Universitaire (CHU) Grenoble	Sylvie Larrat, Patrice Morand, Pascal Poignard, Raphaële Germi, Julien Lupo, Anne Signori -Schmuck, Anne-Karen Faure, Benjamin Nemoz, Aurélie Truffot, Julien Andréani, Alban Caporossi, Hugo Jardin, Iyad Almahmoud	2023-11-23
hCoV-19/Spain/CU-85207/2023	betacoronavirus	EPI_ISL_18541609	2023-10-03	Europe	Spain	Cuenca		Europe	Spain	Cuenca	genome	29701	Human	84	Male	Hospital Virgen de la Luz	Hospital General Universitario Albacete	Lorena Robles-Fonseca, Caridad Sainz de Baranda Camino	2023-11-24
hCoV-19/Austria/AGES-1142590/2023	betacoronavirus	EPI_ISL_18541736	2023-10-23	Europe	Austria	Salzburg		Europe	Austria	Salzburg	genome	29279	Human	31	Male	Medilab Dr. Mustafa/Dr. Richter OG	AGES IMED Vienna	Blaschitz M., Posselt S., Polster E., Simovic J., Palle-Reisch M., Reichl J., Hyden P., Indra A., Moesenbacher T., Hufnagl P.	2023-11-24
hCoV-19/Spain/GA-CHUVI-22288571/2023	betacoronavirus	EPI_ISL_18543753	2023-10-24	Europe	Spain	Galicia	Vigo	Europe	Spain	Galicia	genome	29763	Human	17	Male	Microbiology Department. Complexo Hospitalario Universitario de Vigo	Microbiology Department. Complexo Hospitalario Universitario de Vigo	Cabrera JJ, Cortizo S, Daviña C, del-Campo V, Gonzalez-Dominguez M, Martinez L, Perez-Castro S, Potel C, Rey S, Vasallo FJ	2023-11-26
hCoV-19/Spain/GA-CHUVI-52179887/2023	betacoronavirus	EPI_ISL_18543766	2023-10-09	Europe	Spain	Galicia	Vigo	Europe	Spain	Galicia	genome	29837	Human	93	Male	Microbiology Department. Complexo Hospitalario Universitario de Vigo	Microbiology Department. Complexo Hospitalario Universitario de Vigo	Cabrera JJ, Cortizo S, Daviña C, del-Campo V, Gonzalez-Dominguez M, Martinez L, Perez-Castro S, Potel C, Rey S, Vasallo FJ	2023-11-26
hCoV-19/Luxembourg/LNS1308743/2023	betacoronavirus	EPI_ISL_18544252	2023-10-23	Europe	Luxembourg			Europe	Luxembourg		genome	29621	Human	84	Female	Laboratoire national de sante, Microbiology, Virology	Laboratoire National de Santé Microbiology	Anke Wienecke-Baldacchino, Sibel Berger, Elodie Solarino, Trung Nguyen Nguyen	2023-11-27
hCoV-19/England/CLIMB-CM7YJF8H/2023	betacoronavirus	EPI_ISL_18545440	2023-10-23	Europe	United Kingdom	England		Europe	United Kingdom	England	genome	29780	Human	unknown	unknown	Respiratory Virus Unit, Microbiology Services Colindale, Public Health England	UK Health Security Agency (UKHSA)	PHE Covid Sequencing Team	2023-11-27
hCoV-19/USA/TX-HMH-M-134996/2023	betacoronavirus	EPI_ISL_18547016	2023-10-18	North America	USA	Texas	Houston	North America	USA	Texas	genome	29787	Human	unknown	unknown	Houston Methodist Hospital	Houston Methodist Hospital	Paul A. Christensen, Randall J. Olsen, S. Wesley Long, Richard Snehal, Sinjini Gupta, Yuvanesh Vedaraju, James J. Davis, Matthew Ojeda Saavedra, Kristina Reppond, Madison N. Shyer, Jessica Cambric, Ryan Gadd, Rashi M. Thakur, Akanksha Batajoo, Regan Mangham, Sindy Pena, Nicole Kanellopoulos, Jordan Pachuca, Robert Olson, Jimmy Gollihar, James M. Musser	2023-11-27
hCoV-19/USA/DC-DFS-PHL-10226/2023	betacoronavirus	EPI_ISL_18550062	2023-10-21	North America	USA	District of Columbia		North America	USA	District of Columbia	genome	29621	Human	20	Male	DC Public Health Lab/ Dept. of Forensic Sciences	DC Public Health Lab/ Dept. of Forensic Sciences	Joel Steyer, Wadih Bchara, Taylor Boyd, Ikenna Uzomah, Janis Doss, Eric Vaughn, Monica Mann, Jocelyn Hauser	2023-11-27
hCoV-19/USA/NJ-CDC-LC1068046/2023	betacoronavirus	EPI_ISL_18550201	2023-10-23	North America	USA	New Jersey		North America	USA	New Jersey	genome	29232	Human	64	Female	Laboratory Corporation of America	Centers for Disease Control and Prevention, Division of Viral Diseases, Pathogen Discovery	Dakota Howard, Dhwani Batra, Peter Cook, Jason Caravas, Benjamin Rambo-Martin, Natalie Thornburg, Yvette Unoarumhi, Reina Chau, Kristine Lacek, Paritra Mandal, Moneeb Bajwa, Nehalraza Momin, Shatavia Morrison, Christopher Gulvik, Erisa Sula, Minoo Agarwal, Eyad Almasri, Debbie Boles, Ayla Burns, Nuthawin Charoensri, Oren Cohen, Susan Countryman, Mary Cristobal, Bobbi Croy, Suzanne Dale, Hrushikes…	2023-11-27
hCoV-19/USA/NY-CDC-LC1068413/2023	betacoronavirus	EPI_ISL_18550225	2023-10-24	North America	USA	New York		North America	USA	New York	genome	29595	Human	64	Male	Laboratory Corporation of America	Centers for Disease Control and Prevention, Division of Viral Diseases, Pathogen Discovery	Dakota Howard, Dhwani Batra, Peter Cook, Jason Caravas, Benjamin Rambo-Martin, Natalie Thornburg, Yvette Unoarumhi, Reina Chau, Kristine Lacek, Paritra Mandal, Moneeb Bajwa, Nehalraza Momin, Shatavia Morrison, Christopher Gulvik, Erisa Sula, Minoo Agarwal, Eyad Almasri, Debbie Boles, Ayla Burns, Nuthawin Charoensri, Oren Cohen, Susan Countryman, Mary Cristobal, Bobbi Croy, Suzanne Dale, Hrushikes…	2023-11-27
hCoV-19/France/IDF-APHPSU_PSL-662310003774/2023	betacoronavirus	EPI_ISL_18560478	2023-10-02	Europe	France	Ile-de-France	Paris	Europe	France	Ile-de-France	genome	29712	Human	57	Female	Assistance Publique - Hôpitaux de Paris (AP-HP) Pitié-Salpêtrière	Assistance Publique - Hôpitaux de Paris (AP-HP) Pitié-Salpêtrière	Stephane Marot, Aude Jary, Eve Todesco, Valentin Leducq, Karen Zafilaza	2023-11-30
hCoV-19/France/IDF-APHPSU_PSL-662310003901/2023	betacoronavirus	EPI_ISL_18560479	2023-10-02	Europe	France	Ile-de-France	Paris	Europe	France	Ile-de-France	genome	29706	Human	91	Male	Assistance Publique - Hôpitaux de Paris (AP-HP) Pitié-Salpêtrière	Assistance Publique - Hôpitaux de Paris (AP-HP) Pitié-Salpêtrière	Stephane Marot, Aude Jary, Eve Todesco, Valentin Leducq, Karen Zafilaza	2023-11-30
hCoV-19/France/IDF-APHPSU_PSL-662310004376/2023	betacoronavirus	EPI_ISL_18560481	2023-10-02	Europe	France	Ile-de-France	Paris	Europe	France	Ile-de-France	genome	29706	Human	84	Female	Assistance Publique - Hôpitaux de Paris (AP-HP) Pitié-Salpêtrière	Assistance Publique - Hôpitaux de Paris (AP-HP) Pitié-Salpêtrière	Stephane Marot, Aude Jary, Eve Todesco, Valentin Leducq, Karen Zafilaza	2023-11-30
hCoV-19/France/IDF-APHPSU_PSL-662310007972/2023	betacoronavirus	EPI_ISL_18560484	2023-10-03	Europe	France	Ile-de-France	Paris	Europe	France	Ile-de-France	genome	29706	Human	31	Female	Assistance Publique - Hôpitaux de Paris (AP-HP) Pitié-Salpêtrière	Assistance Publique - Hôpitaux de Paris (AP-HP) Pitié-Salpêtrière	Stephane Marot, Aude Jary, Eve Todesco, Valentin Leducq, Karen Zafilaza	2023-11-30
hCoV-19/France/IDF-APHPSU_PSL-662310016795/2023	betacoronavirus	EPI_ISL_18560487	2023-10-06	Europe	France	Ile-de-France	Paris	Europe	France	Ile-de-France	genome	29706	Human	87	Male	Assistance Publique - Hôpitaux de Paris (AP-HP) Pitié-Salpêtrière	Assistance Publique - Hôpitaux de Paris (AP-HP) Pitié-Salpêtrière	Stephane Marot, Aude Jary, Eve Todesco, Valentin Leducq, Karen Zafilaza	2023-11-30
hCoV-19/France/IDF-APHPSU_PSL-662310022537/2023	betacoronavirus	EPI_ISL_18560488	2023-10-08	Europe	France	Ile-de-France	Paris	Europe	France	Ile-de-France	genome	29706	Human	92	Female	Assistance Publique - Hôpitaux de Paris (AP-HP) Pitié-Salpêtrière	Assistance Publique - Hôpitaux de Paris (AP-HP) Pitié-Salpêtrière	Stephane Marot, Aude Jary, Eve Todesco, Valentin Leducq, Karen Zafilaza	2023-11-30
hCoV-19/France/IDF-APHPSU_PSL-662310022588/2023	betacoronavirus	EPI_ISL_18560489	2023-10-08	Europe	France	Ile-de-France	Paris	Europe	France	Ile-de-France	genome	29706	Human	85	Male	Assistance Publique - Hôpitaux de Paris (AP-HP) Pitié-Salpêtrière	Assistance Publique - Hôpitaux de Paris (AP-HP) Pitié-Salpêtrière	Stephane Marot, Aude Jary, Eve Todesco, Valentin Leducq, Karen Zafilaza	2023-11-30
hCoV-19/France/IDF-APHPSU_PSL-662310022842/2023	betacoronavirus	EPI_ISL_18560490	2023-10-09	Europe	France	Ile-de-France	Paris	Europe	France	Ile-de-France	genome	29706	Human	83	Male	Assistance Publique - Hôpitaux de Paris (AP-HP) Pitié-Salpêtrière	Assistance Publique - Hôpitaux de Paris (AP-HP) Pitié-Salpêtrière	Stephane Marot, Aude Jary, Eve Todesco, Valentin Leducq, Karen Zafilaza	2023-11-30
hCoV-19/France/IDF-APHPSU_PSL-662310013307/2023	betacoronavirus	EPI_ISL_18560493	2023-10-05	Europe	France	Ile-de-France	Paris	Europe	France	Ile-de-France	genome	29706	Human	89	Male	Assistance Publique - Hôpitaux de Paris (AP-HP) Pitié-Salpêtrière	Assistance Publique - Hôpitaux de Paris (AP-HP) Pitié-Salpêtrière	Stephane Marot, Aude Jary, Eve Todesco, Valentin Leducq, Karen Zafilaza	2023-11-30
hCoV-19/France/IDF-APHPSU_PSL-662310023149/2023	betacoronavirus	EPI_ISL_18560495	2023-10-09	Europe	France	Ile-de-France	Paris	Europe	France	Ile-de-France	genome	29706	Human	78	Male	Assistance Publique - Hôpitaux de Paris (AP-HP) Pitié-Salpêtrière	Assistance Publique - Hôpitaux de Paris (AP-HP) Pitié-Salpêtrière	Stephane Marot, Aude Jary, Eve Todesco, Valentin Leducq, Karen Zafilaza	2023-11-30
hCoV-19/France/IDF-APHPSU_PSL-662310023184/2023	betacoronavirus	EPI_ISL_18560496	2023-10-09	Europe	France	Ile-de-France	Paris	Europe	France	Ile-de-France	genome	29706	Human	85	Male	Assistance Publique - Hôpitaux de Paris (AP-HP) Pitié-Salpêtrière	Assistance Publique - Hôpitaux de Paris (AP-HP) Pitié-Salpêtrière	Stephane Marot, Aude Jary, Eve Todesco, Valentin Leducq, Karen Zafilaza	2023-11-30
hCoV-19/France/IDF-APHPSU_PSL-662310025446/2023	betacoronavirus	EPI_ISL_18560498	2023-10-09	Europe	France	Ile-de-France	Paris	Europe	France	Ile-de-France	genome	29712	Human	87	Female	Assistance Publique - Hôpitaux de Paris (AP-HP) Pitié-Salpêtrière	Assistance Publique - Hôpitaux de Paris (AP-HP) Pitié-Salpêtrière	Stephane Marot, Aude Jary, Eve Todesco, Valentin Leducq, Karen Zafilaza	2023-11-30
hCoV-19/France/IDF-APHPSU_PSL-662310023921/2023	betacoronavirus	EPI_ISL_18560502	2023-10-09	Europe	France	Ile-de-France	Paris	Europe	France	Ile-de-France	genome	29706	Human	60	Male	Assistance Publique - Hôpitaux de Paris (AP-HP) Pitié-Salpêtrière	Assistance Publique - Hôpitaux de Paris (AP-HP) Pitié-Salpêtrière	Stephane Marot, Aude Jary, Eve Todesco, Valentin Leducq, Karen Zafilaza	2023-11-30
hCoV-19/France/IDF-APHPSU_PSL-662310031544/2023	betacoronavirus	EPI_ISL_18560503	2023-10-11	Europe	France	Ile-de-France	Paris	Europe	France	Ile-de-France	genome	29706	Human	91	Female	Assistance Publique - Hôpitaux de Paris (AP-HP) Pitié-Salpêtrière	Assistance Publique - Hôpitaux de Paris (AP-HP) Pitié-Salpêtrière	Stephane Marot, Aude Jary, Eve Todesco, Valentin Leducq, Karen Zafilaza	2023-11-30
hCoV-19/France/IDF-APHPSU_PSL-662310028728/2023	betacoronavirus	EPI_ISL_18560508	2023-10-10	Europe	France	Ile-de-France	Paris	Europe	France	Ile-de-France	genome	29706	Human	91	Female	Assistance Publique - Hôpitaux de Paris (AP-HP) Pitié-Salpêtrière	Assistance Publique - Hôpitaux de Paris (AP-HP) Pitié-Salpêtrière	Stephane Marot, Aude Jary, Eve Todesco, Valentin Leducq, Karen Zafilaza	2023-11-30
hCoV-19/France/IDF-APHPSU_PSL-662310023141/2023	betacoronavirus	EPI_ISL_18560510	2023-10-09	Europe	France	Ile-de-France	Paris	Europe	France	Ile-de-France	genome	29706	Human	95	Female	Assistance Publique - Hôpitaux de Paris (AP-HP) Pitié-Salpêtrière	Assistance Publique - Hôpitaux de Paris (AP-HP) Pitié-Salpêtrière	Stephane Marot, Aude Jary, Eve Todesco, Valentin Leducq, Karen Zafilaza	2023-11-30
hCoV-19/France/IDF-APHPSU_PSL-662310023607/2023	betacoronavirus	EPI_ISL_18560511	2023-10-09	Europe	France	Ile-de-France	Paris	Europe	France	Ile-de-France	genome	29706	Human	96	Female	Assistance Publique - Hôpitaux de Paris (AP-HP) Pitié-Salpêtrière	Assistance Publique - Hôpitaux de Paris (AP-HP) Pitié-Salpêtrière	Stephane Marot, Aude Jary, Eve Todesco, Valentin Leducq, Karen Zafilaza	2023-11-30
hCoV-19/France/IDF-APHPSU_PSL-662310004206/2023	betacoronavirus	EPI_ISL_18560512	2023-10-02	Europe	France	Ile-de-France	Paris	Europe	France	Ile-de-France	genome	29706	Human	87	Female	Assistance Publique - Hôpitaux de Paris (AP-HP) Pitié-Salpêtrière	Assistance Publique - Hôpitaux de Paris (AP-HP) Pitié-Salpêtrière	Stephane Marot, Aude Jary, Eve Todesco, Valentin Leducq, Karen Zafilaza	2023-11-30
hCoV-19/France/IDF-APHPSU_PSL-662310003588/2023	betacoronavirus	EPI_ISL_18560516	2023-10-02	Europe	France	Ile-de-France	Paris	Europe	France	Ile-de-France	genome	29706	Human	96	Male	Assistance Publique - Hôpitaux de Paris (AP-HP) Pitié-Salpêtrière	Assistance Publique - Hôpitaux de Paris (AP-HP) Pitié-Salpêtrière	Stephane Marot, Aude Jary, Eve Todesco, Valentin Leducq, Karen Zafilaza	2023-11-30
hCoV-19/NewZealand/23ZA5498/2023	betacoronavirus	EPI_ISL_18562807	2023-10-22	Oceania	New Zealand	Counties Manukau		Oceania	New Zealand	Counties Manukau	genome	29649	Human	unknown	unkown	Counties	Institute of Environmental Science and Research (ESR)	Sarah Cockerton, Clare Gebbie, Dhanisha Patel, Rachel Boyle, SallyAnn Harbison, Olivia Stroeven, Xiaoyun Ren, Matt Storey, Nikki Freed, Muhammad Faisal, Jing Wang, Hermes Perez, Bethany Forsythe, Anja Werno, Antje van der Linden, Arlo Upton, Chris Mansell, David Hammer, Dragana Drinkovic, Gary McAuliffe, Hana Sofia Andersson, James Ussher, Jill Sherwood, Josh Freeman, Julia Howard, Juliet Elvy, M…	2023-11-30
hCoV-19/Brazil/MS-FIOCRUZ-11976/2023	betacoronavirus	EPI_ISL_18563366	2023-10-05	South America	Brazil	Mato Grosso do Sul	Tres Lagoas	South America	Brazil	Mato Grosso do Sul	genome	29706	Human	32	Female	Central Laboratory of Public Health of the Mato Grosso do Sul - LACEN/MS	Instituto Oswaldo Cruz FIOCRUZ - Laboratory of Respiratory Viruses and Measles (LVRS)	Paola Resende, Luciana Appolinario, Fernando Motta, Elisa Cavalcante Pereira, Alice Sampaio Rocha, Bruna Mendonça da Silva, Jéssica Graça Macedo de Carvalho, Larissa Macedo Pinto, Victor Guimaraes, Ana Olívia Pascoto Esposito, Gislene Garcia de Castro Lichs, Silvia Asato, Glen Jasper Yupanqui García, Marina Castilhos Souza Umaki Zardin, Luiz Henrique Ferraz Demarchi, Marilda Siqueira on behalf of…	2023-11-30
hCoV-19/Japan/PG-580862/2023	betacoronavirus	EPI_ISL_18563623	2023-10-24	Asia	Japan	Hyogo		Asia	Japan	Hyogo	genome	29752	Human	unknown	unknown	Hyogo Prefectural Institute of Public Health science	Hyogo Prefectural Institute of Public Health science	Kenichi Ogita, Tomohiro Oshibe, Miki Ogi, Etsuko Saito, Akiyoshi Shimamoto, Kyoko Suzuki, Yui Washi, Tetsuhiko Oooka, Tsuyoshi Sekizuka, Kentaro Itokawa, Akina Ogamino, Rina Tanaka, Masanori Hashino, Makoto Kuroda	2023-11-30
hCoV-19/USA/NY-MSHSPSP-PV96109_P1/2023	betacoronavirus	EPI_ISL_18563626	2023-10-10	North America	USA	New York	New York County	North America	USA	New York	genome	29680	Human	unknown	unknown	MSHS Clinical Microbiology Laboratories	MSHS Pathogen Surveillance Program	Ana S. Gonzalez-Reiche, Hala Alshammary, Jose Polanco, Angela Amoako, Aria Rooker, Christian Cognigni, Daniel Floda, Adriana van de Guchte, Zain Khalil, Keith Farrugia, Jian Zhang, Bremy Alburquerque, Komal Srivastava, Robert Sebra, Adolfo García-Sastre, Gopi Patel, Sarah Schaefer, Juan David Ramirez, Radhika Banu, Paras Shrestha, Alberto Paniz-Mondolfi, Emilia Mia Sordillo, Viviana Simon, Harm v…	2023-11-21
hCoV-19/USA/NY-CDC-LC1066970/2023	betacoronavirus	EPI_ISL_18580239	2023-10-17	North America	USA	New York		North America	USA	New York	genome	29653	Human	27	Female	Laboratory Corporation of America	Centers for Disease Control and Prevention Division of Viral Diseases, Pathogen Discovery	Dakota Howard, Dhwani Batra, Peter Cook, Jason Caravas, Benjamin Rambo-Martin, Natalie Thornburg, Yvette Unoarumhi, Reina Chau, Kristine Lacek, Paritra Mandal, Moneeb Bajwa, Nehalraza Momin, Shatavia Morrison, Christopher Gulvik, Erisa Sula, Minoo Agarwal, Eyad Almasri, Debbie Boles, Ayla Burns, Nuthawin Charoensri, Oren Cohen, Susan Countryman, Mary Cristobal, Bobbi Croy, Suzanne Dale, Hrushikes…	2023-12-04
hCoV-19/France/IDF-APHPSU_PSL-662310060472/2023	betacoronavirus	EPI_ISL_18586187	2023-10-20	Europe	France	Ile-de-France	Paris	Europe	France	Ile-de-France	genome	29706	Human	84	Female	Assistance Publique - Hôpitaux de Paris (AP-HP) Pitié-Salpêtrière	Assistance Publique - Hôpitaux de Paris (AP-HP) Pitié-Salpêtrière	Theophile Cocherie, Stephane Marot, Aude Jary, Valentin Leducq, Karen Zafilaza	2023-12-05
hCoV-19/France/IDF-APHPSU_PSL-662310061449/2023	betacoronavirus	EPI_ISL_18586188	2023-10-20	Europe	France	Ile-de-France	Paris	Europe	France	Ile-de-France	genome	29706	Human	99	Female	Assistance Publique - Hôpitaux de Paris (AP-HP) Pitié-Salpêtrière	Assistance Publique - Hôpitaux de Paris (AP-HP) Pitié-Salpêtrière	Theophile Cocherie, Stephane Marot, Aude Jary, Valentin Leducq, Karen Zafilaza	2023-12-05
hCoV-19/France/IDF-APHPSU_PSL-662310060484/2023	betacoronavirus	EPI_ISL_18586211	2023-10-20	Europe	France	Ile-de-France	Paris	Europe	France	Ile-de-France	genome	29706	Human	87	Female	Assistance Publique - Hôpitaux de Paris (AP-HP) Pitié-Salpêtrière	Assistance Publique - Hôpitaux de Paris (AP-HP) Pitié-Salpêtrière	Theophile Cocherie, Stephane Marot, Aude Jary, Valentin Leducq, Karen Zafilaza	2023-12-05
hCoV-19/France/IDF-APHPSU_PSL-662310035249/2023	betacoronavirus	EPI_ISL_18586219	2023-10-12	Europe	France	Ile-de-France	Paris	Europe	France	Ile-de-France	genome	29712	Human	87	Male	Assistance Publique - Hôpitaux de Paris (AP-HP) Pitié-Salpêtrière	Assistance Publique - Hôpitaux de Paris (AP-HP) Pitié-Salpêtrière	Theophile Cocherie, Stephane Marot, Aude Jary, Valentin Leducq, Karen Zafilaza	2023-12-05
hCoV-19/France/IDF-APHPSU_PSL-662310044474/2023	betacoronavirus	EPI_ISL_18586222	2023-10-16	Europe	France	Ile-de-France	Paris	Europe	France	Ile-de-France	genome	29706	Human	26	Female	Assistance Publique - Hôpitaux de Paris (AP-HP) Pitié-Salpêtrière	Assistance Publique - Hôpitaux de Paris (AP-HP) Pitié-Salpêtrière	Theophile Cocherie, Stephane Marot, Aude Jary, Valentin Leducq, Karen Zafilaza	2023-12-05
hCoV-19/USA/NM-NMDOH-2023044763/2023	betacoronavirus	EPI_ISL_18594702	2023-10-17	North America	USA	New Mexico		North America	USA	New Mexico	genome	29772	Human	87	unknown	TriCore Reference Laboratory Inc.	New Mexico Department of Health Scientific Laboratory	Jennifer Benoit, Christina Gomez, Joseph Hayes, D'Eldra Malone, Sonali Patel, Alicia Walker, Anastacia Griego-Fisher	2023-12-07
hCoV-19/Greece/PHL_KEDY_13170/2023	betacoronavirus	EPI_ISL_18606883	2023-10-19	Europe	Greece	Attica		Europe	Greece	Attica	genome	29603	Human	unknown	unknown	National Public Health Organization	National Public Health Organization	Ioanna Spiliopoulou, Gregory Spanakos, Antigoni Katsoulidou, Sofia Damianidou, Evangelia Vassou, Iro Skopa, Maria Nana, Dafni Dimitriadou, Elisabeta Baho, Michael Polemis, Elli Theofili	2023-12-11
hCoV-19/France/ARA-HCL023162782701/2023	betacoronavirus	EPI_ISL_18617907	2023-10-16	Europe	France	Auvergne-Rhone-Alpes		Europe	France	Auvergne-Rhone-Alpes	genome	29721	Human	39	Female	30112 HC E3 HC REED NEUROLOGIQUE	CNR Virus des Infections Respiratoires, France SUD	Bruno Simon, Antonin Bal, Gregory Destras, Gwendolyne Burfin, Hadrien Regue, Quentin Semanas, Martine Valette, Bruno Lina, Laurence Josset	2023-12-13
hCoV-19/France/ARA-HCL023162899301/2023	betacoronavirus	EPI_ISL_18617909	2023-10-16	Europe	France	Auvergne-Rhone-Alpes		Europe	France	Auvergne-Rhone-Alpes	genome	29721	Human	56	Male	30112 HC E3 HC REED NEUROLOGIQUE	CNR Virus des Infections Respiratoires, France SUD	Bruno Simon, Antonin Bal, Gregory Destras, Gwendolyne Burfin, Hadrien Regue, Quentin Semanas, Martine Valette, Bruno Lina, Laurence Josset	2023-12-13
hCoV-19/France/ARA-HCL023163478401/2023	betacoronavirus	EPI_ISL_18617916	2023-10-17	Europe	France	Auvergne-Rhone-Alpes		Europe	France	Auvergne-Rhone-Alpes	genome	29721	Human	61	Male	36686 CS CALYDIAL	CNR Virus des Infections Respiratoires, France SUD	Bruno Simon, Antonin Bal, Gregory Destras, Gwendolyne Burfin, Hadrien Regue, Quentin Semanas, Martine Valette, Bruno Lina, Laurence Josset	2023-12-13
hCoV-19/France/ARA-HCL023163644101/2023	betacoronavirus	EPI_ISL_18617919	2023-10-17	Europe	France	Auvergne-Rhone-Alpes		Europe	France	Auvergne-Rhone-Alpes	genome	29721	Human	63	Female	BHJ6 UGEI	CNR Virus des Infections Respiratoires, France SUD	Bruno Simon, Antonin Bal, Gregory Destras, Gwendolyne Burfin, Hadrien Regue, Quentin Semanas, Martine Valette, Bruno Lina, Laurence Josset	2023-12-13
hCoV-19/Germany/BE-ChVir45225/2023	betacoronavirus	EPI_ISL_18624813	2023-10-24	Europe	Germany	Berlin		Europe	Germany	Berlin	genome	29787	Human	unknown	unknown	Charité Universitätsmedizin Berlin, Institut für Virologie/Labor Berlin	Charité Universitätsmedizin Berlin, Institut für Virologie	Victor M Corman, Barbara Mühlemann, Tiina Mauno, Annowah Naa El-Duah, Talitha Veith, Julia Schneider, Tobias Bleicker, Julia Tesch, Terry Jones, Christian Drosten	2023-12-14
hCoV-19/England/CLIMB-CM7YJ4FT/2023	betacoronavirus	EPI_ISL_18641347	2023-10-05	Europe	United Kingdom	England		Europe	United Kingdom	England	genome	29761	Human	unknown	unknown	Respiratory Virus Unit, Microbiology Services Colindale, Public Health England	UK Health Security Agency (UKHSA)	Angie Lackenby on behalf of PHE Covid Sequencing Team	2023-12-18
hCoV-19/USA/WI-WSLH-2302235/2023	betacoronavirus	EPI_ISL_18643931	2023-10-23	North America	USA	Wisconsin		North America	USA	Wisconsin	genome	29820	Human	unknown	unknown	Wisconsin State Laboratory of Hygiene Communicable Disease Division	Wisconsin State Laboratory of Hygiene Communicable Disease Division	Christopher R. Jossart, Abigail C. Shockey, Alicia J. Mooney, Erika M. Hanson, Richard Griesser, Kelsey R. Florek	2023-12-18
hCoV-19/Spain/PV-HUB-50126251/2023	betacoronavirus	EPI_ISL_18651841	2023-10-20	Europe	Spain	Basque Country	Bizkaia	Europe	Spain	Basque Country	genome	29580	Human	63	Female	Basurto University Hospital: Clinical Microbiology Laboratory	Basurto University Hospital: Clinical Microbiology Laboratory	Mikel Urrutikoetxea-Gutiérrez, Mª Carmen Nieto Toboso, Ana Rosa Bueno Legido Estibaliz Ugalde Zarraga, José Luis Díaz de Tuesta del Arco	2023-12-19
hCoV-19/USA/TN-SPHL-20759/2023	betacoronavirus	EPI_ISL_18654105	2023-10-18	North America	USA	Tennessee		North America	USA	Tennessee	genome	29753	Human	unknown	unknown	TN DOH Lab Services	TN DOH Lab Services	Alyssa Martin, Nancy M Anderson	2023-12-19
hCoV-19/USA/CO-CDPHE-41454274/2023	betacoronavirus	EPI_ISL_18656260	2023-10-24	North America	USA	Colorado		North America	USA	Colorado	genome	29706	Human	unknown	unknown	Colorado Department of Public Health and Environment	Colorado Department of Public Health and Environment	Laura Bankers, Molly C. Hetherington-Rauth, Alexandria Rossheim, Arianna Smith, Haikel N. Bogale, Sam Baird, Daniel Polanco, Shannon R. Matzinger, Emily A. Travanty	2023-12-19
hCoV-19/USA/CO-CDPHE-41479055/2023	betacoronavirus	EPI_ISL_18658239	2023-10-24	North America	USA	Colorado		North America	USA	Colorado	genome	29706	Human	unknown	unknown	Colorado Department of Public Health and Environment	Colorado Department of Public Health and Environment	Laura Bankers, Molly C. Hetherington-Rauth, Alexandria Rossheim, Arianna Smith, Haikel N. Bogale, Sam Baird, Daniel Polanco, Shannon R. Matzinger, Emily A. Travanty	2023-12-19
hCoV-19/USA/CA-GBW-H10-016-6887/2023	betacoronavirus	EPI_ISL_18659040	2023-09-27	North America	USA	California	San Mateo County	North America	USA	California	genome	29833	Human	unknown	unknown	Clinical Enterprise Airport (DC Pooled) - 10 Swab	Ginkgo Bioworks Clinical Laboratory / XpressCheck	Keith Robison, Dongjuan Dai, Brintha P. Girinathan, Allison L. Hicks, Bryan Cosca, Alex M. Plocik, Birgitte B. Simen	2023-12-20
hCoV-19/USA/CA-GBW-H20-335-1563/2023	betacoronavirus	EPI_ISL_18659041	2023-09-27	North America	USA	California	San Mateo County	North America	USA	California	genome	29841	Human	unknown	Male	Clinical Enterprise Airport (DC Indv)	Ginkgo Bioworks Clinical Laboratory / XpressCheck	Keith Robison, Dongjuan Dai, Brintha P. Girinathan, Allison L. Hicks, Bryan Cosca, Alex M. Plocik, Birgitte B. Simen	2023-12-20
hCoV-19/USA/NJ-GBW-H20-347-8565/2023	betacoronavirus	EPI_ISL_18659106	2023-10-12	North America	USA	New Jersey	Essex County	North America	USA	New Jersey	genome	29695	Human	unknown	Male	Clinical Enterprise Airport (DC Indv)	Ginkgo Bioworks Clinical Laboratory / XpressCheck	Keith Robison, Dongjuan Dai, Brintha P. Girinathan, Allison L. Hicks, Bryan Cosca, Alex M. Plocik, Birgitte B. Simen	2023-12-20
hCoV-19/USA/VA-GBW-H20-332-5088/2023	betacoronavirus	EPI_ISL_18659129	2023-10-02	North America	USA	Virginia	Loudoun County	North America	USA	Virginia	genome	29692	Human	unknown	Male	Clinical Enterprise Airport 4-Assay (DC Indv) - COVID-19	Ginkgo Bioworks Clinical Laboratory / XpressCheck	Keith Robison, Dongjuan Dai, Brintha P. Girinathan, Allison L. Hicks, Bryan Cosca, Alex M. Plocik, Birgitte B. Simen	2023-12-20
hCoV-19/USA/CA-GBW-H20-334-1706/2023	betacoronavirus	EPI_ISL_18659217	2023-10-18	North America	USA	California	San Mateo County	North America	USA	California	genome	29769	Human	unknown	Male	Clinical Enterprise Airport 4-Assay (DC Indv) - COVID-19	Ginkgo Bioworks Clinical Laboratory / XpressCheck	Keith Robison, Dongjuan Dai, Brintha P. Girinathan, Allison L. Hicks, Bryan Cosca, Alex M. Plocik, Birgitte B. Simen	2023-12-20
hCoV-19/Germany/BE-ChVir44723/2023	betacoronavirus	EPI_ISL_18661831	2023-10-21	Europe	Germany	Berlin		Europe	Germany	Berlin	genome	29824	Human	unknown	unknown	Charité Universitätsmedizin Berlin, Institut für Virologie/Labor Berlin	Charité Universitätsmedizin Berlin, Institut für Virologie	Victor M Corman, Barbara Mühlemann, Tiina Mauno, Annowah Naa El-Duah, Talitha Veith, Julia Schneider, Tobias Bleicker, Julia Tesch, Terry Jones, Christian Drosten	2023-12-20
hCoV-19/Germany/BE-ChVir44915/2023	betacoronavirus	EPI_ISL_18661861	2023-10-16	Europe	Germany	Berlin		Europe	Germany	Berlin	genome	29823	Human	unknown	unknown	Charité Universitätsmedizin Berlin, Institut für Virologie/Labor Berlin	Charité Universitätsmedizin Berlin, Institut für Virologie	Victor M Corman, Barbara Mühlemann, Tiina Mauno, Annowah Naa El-Duah, Talitha Veith, Julia Schneider, Tobias Bleicker, Julia Tesch, Terry Jones, Christian Drosten	2023-12-20
hCoV-19/Greece/PHL_KEDY_13847/2023	betacoronavirus	EPI_ISL_18667827	2023-10-24	Europe	Greece	Western Greece		Europe	Greece	Western Greece	genome	29609	Human	unknown	unknown	National Public Health Organization	National Public Health Organization	Ioanna Spiliopoulou, Gregory Spanakos, Antigoni Katsoulidou, Sofia Damianidou, Evangelia Vassou, Iro Skopa, Maria Nana, Dafni Dimitriadou, Elisabeta Baho, Michael Polemis, Elli Theofili	2023-12-21
hCoV-19/Greece/PHL_KEDY_13883/2023	betacoronavirus	EPI_ISL_18667855	2023-10-03	Europe	Greece	Attica		Europe	Greece	Attica	genome	29609	Human	unknown	unknown	National Public Health Organization	National Public Health Organization	Ioanna Spiliopoulou, Gregory Spanakos, Antigoni Katsoulidou, Sofia Damianidou, Evangelia Vassou, Iro Skopa, Maria Nana, Dafni Dimitriadou, Elisabeta Baho, Michael Polemis, Elli Theofili	2023-12-21
hCoV-19/Spain/RI-CIBIR-300601032-Run51/2023	betacoronavirus	EPI_ISL_18672947	2023-10-20	Europe	Spain	La Rioja	Alberite	Europe	Spain	La Rioja	genome	29722	Human	45	Female	Hospital San Pedro Logroño	Centro de Investigación Biomédica de La Rioja	María de Toro, María Pilar Bea Escudero, Miriam Blasco Alberdi	2023-12-22
hCoV-19/Ireland/D-SVUH-FAX57695-013/2023	betacoronavirus	EPI_ISL_18673573	2023-10-15	Europe	Ireland	Dublin		Europe	Ireland	Dublin	genome	29649	Human	73	Female	St. Vincent's Microbiology	St. Vincent's Microbiology	Eric Brown, Deirdre Keating, Róisín Duffy, Katherine Dever, Abigail Salmon, Sinead McDermott	2023-12-22
hCoV-19/Italy/LAZ-INMI-5946/2023	betacoronavirus	EPI_ISL_18673911	2023-10-17	Europe	Italy	Lazio		Europe	Italy	Lazio	genome	29715	Human	unknown	unknown	Sant'Andrea	National Institute for Infectious Diseases (INMI) L. Spallanzani I.R.C.C.S	M Rueca, CEM Gruber, G Berno, PG Spezia, O Butera, MB Valli, F Messina, L Fabeni, F Carletti, E Specchiarello, F Maggi	2023-12-22
hCoV-19/Netherlands/GE-RIVM-134774/2023	betacoronavirus	EPI_ISL_18674207	2023-10-23	Europe	Netherlands	Gelderland		Europe	Netherlands	Gelderland	genome	29427	Human	59	unknown	National Institute for Public Health and the Environment (RIVM)	National Institute for Public Health and the Environment (RIVM)	Adam Meijer, Harry Vennema, Dirk Eggink, Jeroen Cremer, Sharon van den Brink, Bas van der Veer, AnneMarie van den Brandt, Kim Freriks, Ryanne Jaarsma, Lynn Aarts, Sanne Bos, Jil Kocken, Jordy de Bakker, Zarif MansoerAziem Elahi, Floor Fontein, Trung Bui, Florian Zwagemaker, Dennis Schmitz, Annelies Kroneman, Karim Hajji, Ivo van Walle, Chantal Reusken, on behalf of the national COVID-19 response …	2023-12-22
hCoV-19/Netherlands/NH-RIVM-134829/2023	betacoronavirus	EPI_ISL_18674232	2023-10-12	Europe	Netherlands	Noord-Holland		Europe	Netherlands	Noord-Holland	genome	29427	Human	40	unknown	National Institute for Public Health and the Environment (RIVM)	National Institute for Public Health and the Environment (RIVM)	Adam Meijer, Harry Vennema, Dirk Eggink, Jeroen Cremer, Sharon van den Brink, Bas van der Veer, AnneMarie van den Brandt, Kim Freriks, Ryanne Jaarsma, Lynn Aarts, Sanne Bos, Jil Kocken, Jordy de Bakker, Zarif MansoerAziem Elahi, Floor Fontein, Trung Bui, Florian Zwagemaker, Dennis Schmitz, Annelies Kroneman, Karim Hajji, Ivo van Walle, Chantal Reusken, on behalf of the national COVID-19 response …	2023-12-22
hCoV-19/Netherlands/UT-RIVM-134772/2023	betacoronavirus	EPI_ISL_18674657	2023-10-23	Europe	Netherlands	Utrecht		Europe	Netherlands	Utrecht	genome	29430	Human	65	unknown	National Institute for Public Health and the Environment (RIVM)	National Institute for Public Health and the Environment (RIVM)	Adam Meijer, Harry Vennema, Dirk Eggink, Jeroen Cremer, Sharon van den Brink, Bas van der Veer, AnneMarie van den Brandt, Kim Freriks, Ryanne Jaarsma, Lynn Aarts, Sanne Bos, Jil Kocken, Jordy de Bakker, Zarif MansoerAziem Elahi, Floor Fontein, Trung Bui, Florian Zwagemaker, Dennis Schmitz, Annelies Kroneman, Karim Hajji, Ivo van Walle, Chantal Reusken, on behalf of the national COVID-19 response …	2023-12-22
hCoV-19/Netherlands/ZE-RIVM-135455/2023	betacoronavirus	EPI_ISL_18674871	2023-10-21	Europe	Netherlands	Zeeland		Europe	Netherlands	Zeeland	genome	29721	Human	unknown	unknown	National Institute for Public Health and the Environment (RIVM)	National Institute for Public Health and the Environment (RIVM)	Adam Meijer, Harry Vennema, Dirk Eggink, Jeroen Cremer, Sharon van den Brink, Bas van der Veer, AnneMarie van den Brandt, Kim Freriks, Ryanne Jaarsma, Lynn Aarts, Sanne Bos, Jil Kocken, Jordy de Bakker, Zarif MansoerAziem Elahi, Floor Fontein, Trung Bui, Florian Zwagemaker, Dennis Schmitz, Annelies Kroneman, Karim Hajji, Ivo van Walle, Chantal Reusken, on behalf of the national COVID-19 response …	2023-12-22
hCoV-19/USA/NY-Wadsworth-23065875-01/2023	betacoronavirus	EPI_ISL_18699696	2023-10-20	North America	USA	New York	Bronx	North America	USA	New York	genome	29770	Human	32	Female	Bio-Reference Laboratories	Wadsworth Center, New York State Department of Health	Kirsten St. George, Daryl M. Lamson, Alexis Russell, Sara Griesemer, Victoria Schnurr, Lindsey Rickerman, Jonathan Plitnick, Bowin Bonificio, Aishwarya Jadhav	2023-12-28
hCoV-19/USA/NM-NMDOH-2023044776/2023	betacoronavirus	EPI_ISL_18702538	2023-10-22	North America	USA	New Mexico		North America	USA	New Mexico	genome	29706	Human	46	unknown	TriCore Reference Laboratory Inc.	New Mexico Department of Health Scientific Laboratory	Jennifer Benoit, Christina Gomez, Joseph Hayes, D'Eldra Malone, Sonali Patel, Alicia Walker, Anastacia Griego-Fisher	2023-12-29
hCoV-19/USA/ND-CDC-2-7465828/2023	betacoronavirus	EPI_ISL_18708498	2023-10-23	North America	USA	North Dakota		North America	USA	North Dakota	genome	29793	Human	unknown	unknown	ND Dept. of Health Laboratory Services-Microbiology	Centers for Disease Control and Prevention Division of Viral Diseases, Pathogen Discovery	Mili Sheth, Joseph Madden, Jasmine Padilla, Alex Burgin, Meghan Bentz, Mark Burroughs, Peter Cook, Clinton Paden, Dhwani Batra, Dakota Howard, Paritra Mandal, Moneeb Bajwa, Natalie Thornburg, Reina Chau, Nehalraza Momin, Cristina Clines, Yvette Unoarumhi, Ben Rambo-Martin, Kristine Lacek, Sam Shepard, Dave Wentworth	2024-01-02
hCoV-19/USA/IL-RIPHL_32570_G/2023	betacoronavirus	EPI_ISL_18709120	2023-10-18	North America	USA	Illinois	Cook County	North America	USA	Illinois	genome	29774	Human	19	unknown	University of Chicago Medicine	RIPHL at Rush University Medical Center	Stefan Green, Kevin Kunstman, Hannah Barbian, Sofiya Bobrovska, Felix Araujo Perez, Giancarlo Balangue, Marisol Dominguez, Lauren Megger, Nedra Love	2024-01-02
hCoV-19/Colombia/BOL-UNIMOL-VG-1234/2023	betacoronavirus	EPI_ISL_18715183	2023-10-09	South America	Colombia	Bolivar		South America	Colombia	Bolivar	genome	28804	Human	83	Male	UNIMOL	UNIMOL	Jaison Torres-Pacheco, Hector A Ruiz, Carlos Franco-Muñoz, Dioselina Pelaez-Carvajal, Doris Gomez-Camargo	2024-01-03
hCoV-19/Colombia/BOL-UNIMOL-VG-1235/2023	betacoronavirus	EPI_ISL_18715184	2023-10-09	South America	Colombia	Bolivar		South America	Colombia	Bolivar	genome	28510	Human	54	Female	UNIMOL	UNIMOL	Jaison Torres-Pacheco, Hector A Ruiz, Carlos Franco-Muñoz, Dioselina Pelaez-Carvajal, Doris Gomez-Camargo	2024-01-03
hCoV-19/Colombia/BOL-UNIMOL-VG-1236/2023	betacoronavirus	EPI_ISL_18715185	2023-10-09	South America	Colombia	Bolivar		South America	Colombia	Bolivar	genome	29117	Human	61	Male	UNIMOL	UNIMOL	Jaison Torres-Pacheco, Hector A Ruiz, Carlos Franco-Muñoz, Dioselina Pelaez-Carvajal, Doris Gomez-Camargo	2024-01-03
hCoV-19/Spain/AN-PMC-38741/2023	betacoronavirus	EPI_ISL_18725805	2023-10-24	Europe	Spain	Andalusia	Granada	Europe	Spain	Andalusia	genome	29732	Human	unknown	unknown	Servicio de Microbiologia, Hospital Virgen de las Nieves, Granada, Spain	Fundación Progreso y Salud Computational Medicine Platform	María Lara on behalf of SARS-CoV-2 whole genome sequencing circuit of Andalusia	2024-01-08
hCoV-19/Greece/PHLnetwork_KEDY-13960/2023	betacoronavirus	EPI_ISL_18745135	2023-10-23	Europe	Greece	Eastern Macedonia and Thrace		Europe	Greece	Eastern Macedonia and Thrace	genome	29607	Human	unknown	unknown	National Public Health Organization	National Public Health Organization	Ioanna Spiliopoulou, Gregory Spanakos, Antigoni Katsoulidou, Sofia Damianidou, Evangelia Vassou, Iro Skopa, Maria Nana, Dafni Dimitriadou, Elisabeta Baho, Michael Polemis, Elli Theofili	2024-01-11
hCoV-19/France/NOR-IPP32328/2023	betacoronavirus	EPI_ISL_18754012	2023-10-18	Europe	France	Normandie	Montivilliers	Europe	France	Normandie	genome	29706	Human	51	Female	Hopital	National Reference Center for Viruses of Respiratory Infections (CNR VIR), Institut Pasteur	Léa Avon, Marion Barbet, Marine Bernard, Emma Bezot, Angela Brisebarre, Océane Dehan, Flora Donati, Vanessa Guimaraes, Banujaa Jeyarajah, Florian Préjean, Yannis Rahou, Sylvie van der Werf, Frédéric Lemoine, Samar Berreira Ibraim, Jérôme Bourret, Kévin Da Silva, Maud Vanpeene, Vincent Enouf, Marie-Anne Rameix-Welti, Franck LABBE	2024-01-12
hCoV-19/France/NOR-IPP32329/2023	betacoronavirus	EPI_ISL_18754013	2023-10-18	Europe	France	Normandie	Montivilliers	Europe	France	Normandie	genome	29706	Human	75	Male	Hopital	National Reference Center for Viruses of Respiratory Infections (CNR VIR), Institut Pasteur	Léa Avon, Marion Barbet, Marine Bernard, Emma Bezot, Angela Brisebarre, Océane Dehan, Flora Donati, Vanessa Guimaraes, Banujaa Jeyarajah, Florian Préjean, Yannis Rahou, Sylvie van der Werf, Frédéric Lemoine, Samar Berreira Ibraim, Jérôme Bourret, Kévin Da Silva, Maud Vanpeene, Vincent Enouf, Marie-Anne Rameix-Welti, Franck LABBE	2024-01-12
hCoV-19/France/NOR-IPP32330/2023	betacoronavirus	EPI_ISL_18754014	2023-10-18	Europe	France	Normandie	Montivilliers	Europe	France	Normandie	genome	29706	Human	32	Male	Hopital	National Reference Center for Viruses of Respiratory Infections (CNR VIR), Institut Pasteur	Léa Avon, Marion Barbet, Marine Bernard, Emma Bezot, Angela Brisebarre, Océane Dehan, Flora Donati, Vanessa Guimaraes, Banujaa Jeyarajah, Florian Préjean, Yannis Rahou, Sylvie van der Werf, Frédéric Lemoine, Samar Berreira Ibraim, Jérôme Bourret, Kévin Da Silva, Maud Vanpeene, Vincent Enouf, Marie-Anne Rameix-Welti, Franck LABBE	2024-01-12
hCoV-19/USA/CA-SEARCH-136209/2023	betacoronavirus	EPI_ISL_18790990	2023-10-19	North America	USA	California	San Diego	North America	USA	California	genome	29562	Human	unknown	unknown	EXCITE Lab	Andersen lab at Scripps Research	Chip Schooley, Natasha Martin, Cheryl Anderson, Angela Scioscia, Smruthi Karthikeyan, Greg Humphrey, Sawyer Farmer, Abigail Schnapper, Helena Tubb, Tommy Valles + SEARCH	2024-01-18
hCoV-19/Malaysia/IMR_OL446/2023	betacoronavirus	EPI_ISL_18792363	2023-10-12	Asia	Malaysia	Kelantan		Asia	Malaysia	Kelantan	genome	29649	Human	50	Male	RAJA PEREMPUAN ZAINAB II HOSPITAL	Institute for Medical Research, Infectious Disease Research Centre, National Institutes of Health, Ministry of Health Malaysia	Kamel K, Suppiah J, Anasir MI, Ahmad Fazilah NA, Mohamad Sukri MZ, Sabaruddin NIS, Mohd Zain R, Thayan R	2024-01-19
hCoV-19/Netherlands/ZH-RIVM-137406/2023	betacoronavirus	EPI_ISL_18825501	2023-10-17	Europe	Netherlands	Zuid-Holland		Europe	Netherlands	Zuid-Holland	genome	29721	Human	41	unknown	National Institute for Public Health and the Environment (RIVM)	National Institute for Public Health and the Environment (RIVM)	Adam Meijer, Harry Vennema, Dirk Eggink, Jeroen Cremer, Sharon van den Brink, Bas van der Veer, AnneMarie van den Brandt, Kim Freriks, Ryanne Jaarsma, Lynn Aarts, Sanne Bos, Jil Kocken, Jordy de Bakker, Zarif MansoerAziem Elahi, Trung Bui, Florian Zwagemaker, Dennis Schmitz, Annelies Kroneman, Karim Hajji, Ivo van Walle, Chantal Reusken, on behalf of the national COVID-19 response team	2024-01-26
hCoV-19/Brazil/RS-LGBM-HMV-01-0456-F/2023	betacoronavirus	EPI_ISL_18829249	2023-10-20	South America	Brazil	Rio Grande do Sul		South America	Brazil	Rio Grande do Sul	genome	29761	Human	38	Female	Laboratorio de Genetica e Biologia Molecular do Hospital Moinhos de Vento	Laboratorio de Genetica e Biologia Molecular do Hospital Moinhos de Vento	Tiago Finger Andreis; Gabriela Luchiari Tumioto Giannini; Flavia Brust; Vlademir Cantarelli; Marcelo Bitelo da Silva; Francine Hehn de Oliveira; Luana Freese; Gabriela Urbanski Avila; Carolina Serpa Brasil; Giovana Bristot; Bruna de Oliveira Rocha; Alexandre Prehn Zavascki	2024-01-26
hCoV-19/Brazil/RS-LGBM-HMV-01-0465-F/2023	betacoronavirus	EPI_ISL_18829250	2023-10-23	South America	Brazil	Rio Grande do Sul		South America	Brazil	Rio Grande do Sul	genome	29761	Human	37	Female	Laboratorio de Genetica e Biologia Molecular do Hospital Moinhos de Vento	Laboratorio de Genetica e Biologia Molecular do Hospital Moinhos de Vento	Tiago Finger Andreis; Gabriela Luchiari Tumioto Giannini; Flavia Brust; Vlademir Cantarelli; Marcelo Bitelo da Silva; Francine Hehn de Oliveira; Luana Freese; Gabriela Urbanski Avila; Carolina Serpa Brasil; Giovana Bristot; Bruna de Oliveira Rocha; Alexandre Prehn Zavascki	2024-01-26
hCoV-19/Brazil/RS-LGBM-HMV-01-0467-F/2023	betacoronavirus	EPI_ISL_18829251	2023-10-16	South America	Brazil	Rio Grande do Sul		South America	Brazil	Rio Grande do Sul	genome	29608	Human	22	Female	Laboratorio de Genetica e Biologia Molecular do Hospital Moinhos de Vento	Laboratorio de Genetica e Biologia Molecular do Hospital Moinhos de Vento	Tiago Finger Andreis; Gabriela Luchiari Tumioto Giannini; Flavia Brust; Vlademir Cantarelli; Marcelo Bitelo da Silva; Francine Hehn de Oliveira; Luana Freese; Gabriela Urbanski Avila; Carolina Serpa Brasil; Giovana Bristot; Bruna de Oliveira Rocha; Alexandre Prehn Zavascki	2024-01-26
hCoV-19/Brazil/RS-LGBM-HMV-01-0470-F/2023	betacoronavirus	EPI_ISL_18829252	2023-10-17	South America	Brazil	Rio Grande do Sul		South America	Brazil	Rio Grande do Sul	genome	29761	Human	34	Female	Laboratorio de Genetica e Biologia Molecular do Hospital Moinhos de Vento	Laboratorio de Genetica e Biologia Molecular do Hospital Moinhos de Vento	Tiago Finger Andreis; Gabriela Luchiari Tumioto Giannini; Flavia Brust; Vlademir Cantarelli; Marcelo Bitelo da Silva; Francine Hehn de Oliveira; Luana Freese; Gabriela Urbanski Avila; Carolina Serpa Brasil; Giovana Bristot; Bruna de Oliveira Rocha; Alexandre Prehn Zavascki	2024-01-26
hCoV-19/Brazil/RS-LGBM-HMV-01-0476-F/2023	betacoronavirus	EPI_ISL_18829253	2023-10-18	South America	Brazil	Rio Grande do Sul		South America	Brazil	Rio Grande do Sul	genome	29701	Human	41	Female	Laboratorio de Genetica e Biologia Molecular do Hospital Moinhos de Vento	Laboratorio de Genetica e Biologia Molecular do Hospital Moinhos de Vento	Tiago Finger Andreis; Gabriela Luchiari Tumioto Giannini; Flavia Brust; Vlademir Cantarelli; Marcelo Bitelo da Silva; Francine Hehn de Oliveira; Luana Freese; Gabriela Urbanski Avila; Carolina Serpa Brasil; Giovana Bristot; Bruna de Oliveira Rocha; Alexandre Prehn Zavascki	2024-01-26
hCoV-19/Brazil/RS-LGBM-HMV-02-0135-F/2023	betacoronavirus	EPI_ISL_18829261	2023-10-19	South America	Brazil	Rio Grande do Sul		South America	Brazil	Rio Grande do Sul	genome	29701	Human	44	Female	Laboratorio de Genetica e Biologia Molecular do Hospital Moinhos de Vento	Laboratorio de Genetica e Biologia Molecular do Hospital Moinhos de Vento	Tiago Finger Andreis; Gabriela Luchiari Tumioto Giannini; Flavia Brust; Vlademir Cantarelli; Marcelo Bitelo da Silva; Francine Hehn de Oliveira; Luana Freese; Gabriela Urbanski Avila; Carolina Serpa Brasil; Giovana Bristot; Bruna de Oliveira Rocha; Alexandre Prehn Zavascki	2024-01-26
hCoV-19/Brazil/RS-LGBM-HMV-02-0093-F/2023	betacoronavirus	EPI_ISL_18830961	2023-10-06	South America	Brazil	Rio Grande do Sul		South America	Brazil	Rio Grande do Sul	genome	29608	Human	34	Male	Laboratorio de Genetica e Biologia Molecular do Hospital Moinhos de Vento	Laboratorio de Genetica e Biologia Molecular do Hospital Moinhos de Vento	Tiago Finger Andreis; Gabriela Luchiari Tumioto Giannini; Flavia Brust; Vlademir Cantarelli; Marcelo Bitelo da Silva; Francine Hehn de Oliveira; Luana Freese; Gabriela Urbanski Avila; Carolina Serpa Brasil; Giovana Bristot; Bruna de Oliveira Rocha; Alexandre Prehn Zavascki	2024-01-28
hCoV-19/Honduras/AT-164/2023	betacoronavirus	EPI_ISL_18869395	2023-10-03	North America	Honduras	ATLANTIDA		North America	Honduras	ATLANTIDA	genome	29448	Human	66	Male	Laboratorio Nacional de Virologìa (SESAL),Honduras	Laboratorio Nacional de Virologìa (SESAL),Honduras	Dra. Soany Avilez, Dra. Karla Romero, Dr. Hector Ponce, Dra. Norma Andino, Dra. Sofia Carolina, Dra. Mitzi Castro, Dra. Gabriela Segura	2024-02-06
hCoV-19/Honduras/AT-165/2023	betacoronavirus	EPI_ISL_18869396	2023-10-09	North America	Honduras	ATLANTIDA		North America	Honduras	ATLANTIDA	genome	29760	Human	59	Female	Laboratorio Nacional de Virologìa (SESAL),Honduras	Laboratorio Nacional de Virologìa (SESAL),Honduras	Dra. Soany Avilez, Dra. Karla Romero, Dr. Hector Ponce, Dra. Norma Andino, Dra. Sofia Carolina, Dra. Mitzi Castro, Dra. Gabriela Segura	2024-02-06
hCoV-19/USA/NY-UB-ECMC-00815/2023	betacoronavirus	EPI_ISL_18883743	2023-10-04	North America	USA	New York		North America	USA	New York	genome	29859	Human	44	Male	Erie County Medical Center (ECMC)	University at Buffalo Genomics and Bioinformatics Core	Jonathan Bard, Madeleine Bartz, Alyssa Pohlman, Brandon Marzullo, Marissa Kordal, Samantha Mcallister, Norma Nowak, Donald Yergeau, Jennifer Surtees	2024-02-12
hCoV-19/Brazil/PB-002440-IEC/2023	betacoronavirus	EPI_ISL_18902050	2023-10-19	South America	Brazil	Paraiba		South America	Brazil	Paraiba	genome	29808	Human	40	Female	Central Public Health Laboratory of the State Paraiba	Evandro Chagas Institute	Mirleide Cordeiro dos Santos, Fernando Neto Tavares, Amanda Mendes Silva Cruz, Luana Soares Barbagelata, Agatha Nunes, Kenny da Costa Pinheiro	2024-02-16
hCoV-19/Croatia/HZJZ_45969/2023	betacoronavirus	EPI_ISL_18913800	2023-10-24	Europe	Croatia	Split-Dalmatia County		Europe	Croatia	Split-Dalmatia County	genome	29609	Human	66	Male	Nastavni zavod za javno zdravstvo Splitsko- Dalmatinske županije	Hrvatski zavod za javno zdravstvo	Irena Tabain, Ivana Ferenčak, Josipa Kuzle, Anita Jurić, Dora Smolić, Dragan Jurić, Marko Periša	2024-02-20
hCoV-19/USA/IL-NM-44700/2023	betacoronavirus	EPI_ISL_18943346	2023-10-21	North America	USA	Illinois	Chicago	North America	USA	Illinois	genome	29763	Human	unknown	unknown	Northwestern Memorial Hospital	Northwestern University - Center for Pathogen Genomics and Microbial Evolution	Ramon Lorenzo-Redondo, Lacy M. Simons, Arghavan Alisoltanidehkordi, Taylor J. Dean, Chad J. Achenbach, Lawrence J. Jennings, Chao Qi, Michael G. Ison, Judd F. Hultquist, Egon A. Ozer	2024-02-29
hCoV-19/France/un-APHP-2310V030154/2023	betacoronavirus	EPI_ISL_19008799	2023-09-30	Europe	France			Europe	France		genome	29426	Human	unknown	unknown	Departement de Virologie, Hopital Henri Mondor - APHP	Departement de Virologie, Hopital Henri Mondor - APHP	Fourati, S., De Prost, N., Ader, M., Fourati, S.	2024-02-21
hCoV-19/USA/NY-NYCPHL-018135/2023	betacoronavirus	EPI_ISL_19020336	2023-10-23	North America	USA	New York	New York City	North America	USA	New York	genome	29648	Human	28	Female	DOHMH Crown Heights	New York City Public Health Laboratory	Jade Wang, et al.	2024-03-29
hCoV-19/USA/NY-NYCPHL-018055/2023	betacoronavirus	EPI_ISL_19020581	2023-10-11	North America	USA	New York	New York City	North America	USA	New York	genome	29780	Human	37	Male	DOHMH Crown Heights	New York City Public Health Laboratory	Jade Wang, et al.	2024-03-29
hCoV-19/USA/NY-NYCPHL-018082/2023	betacoronavirus	EPI_ISL_19020785	2023-10-17	North America	USA	New York	New York City	North America	USA	New York	genome	29648	Human	34	Female	DOHMH Riverside	New York City Public Health Laboratory	Jade Wang, et al.	2024-03-29
hCoV-19/USA/WI-UW-15407/2023	betacoronavirus	EPI_ISL_19032291	2023-10-14	North America	USA	Wisconsin	Dane	North America	USA	Wisconsin	genome	29736	Human	unknown	unknown	University of Wisconsin-Madison AIDS Vaccine Research Laboratories	University of Wisconsin-Madison AIDS Vaccine Research Laboratories	William Vuyk, Max Bobholz, Isla Emmen, Andrew Lail, Nicholas Minor, et al. AIDS Vaccine Research Laboratories	2024-04-05
hCoV-19/USA/WI-UW-15386/2023	betacoronavirus	EPI_ISL_19032317	2023-10-14	North America	USA	Wisconsin	Dane	North America	USA	Wisconsin	genome	29712	Human	unknown	unknown	University of Wisconsin-Madison AIDS Vaccine Research Laboratories	University of Wisconsin-Madison AIDS Vaccine Research Laboratories	William Vuyk, Max Bobholz, Isla Emmen, Andrew Lail, Nicholas Minor, et al. AIDS Vaccine Research Laboratories	2024-04-05
hCoV-19/USA/WI-UW-15393/2023	betacoronavirus	EPI_ISL_19032318	2023-10-14	North America	USA	Wisconsin	Dane	North America	USA	Wisconsin	genome	29712	Human	unknown	unknown	University of Wisconsin-Madison AIDS Vaccine Research Laboratories	University of Wisconsin-Madison AIDS Vaccine Research Laboratories	William Vuyk, Max Bobholz, Isla Emmen, Andrew Lail, Nicholas Minor, et al. AIDS Vaccine Research Laboratories	2024-04-05
hCoV-19/Lithuania/MB231016_0215/2023	betacoronavirus	EPI_ISL_19042099	2023-10-15	Europe	Lithuania	Vilniaus apskr		Europe	Lithuania	Vilniaus apskr	genome	29792	Human	73	Female	Vilnius university hospital Santaros klinikos (VULSK)	National Public Health Surveillance Laboratory	Martynas Smicius, Gabija Tamoliunaite, Jelena Razmuk, Lukas Zemaitis, Tadas Krikščiūnas	2024-04-10
hCoV-19/Lithuania/MB231020_0096/2023	betacoronavirus	EPI_ISL_19042147	2023-10-19	Europe	Lithuania	Vilniaus apskr		Europe	Lithuania	Vilniaus apskr	genome	29768	Human	53	Female	Vilnius university hospital Santaros klinikos (VULSK)	National Public Health Surveillance Laboratory	Martynas Smicius, Gabija Tamoliunaite, Jelena Razmuk, Lukas Zemaitis, Tadas Krikščiūnas	2024-04-10
hCoV-19/USA/TN-SPHL-20719/2023	betacoronavirus	EPI_ISL_19045886	2023-10-17	North America	USA	Tennessee		North America	USA	Tennessee	genome	29706	Human	unknown	unknown	TN DOH Lab Services	TN DOH Lab Services	Nastasia Disotell, Athena Lemon, Brian Selinsky	2024-04-11
hCoV-19/USA/TN-SPHL-20726/2023	betacoronavirus	EPI_ISL_19045892	2023-10-18	North America	USA	Tennessee		North America	USA	Tennessee	genome	29707	Human	unknown	unknown	TN DOH Lab Services	TN DOH Lab Services	Nastasia Disotell, Athena Lemon, Brian Selinsky	2024-04-11
hCoV-19/USA/CA-SEARCH-230149/2023	betacoronavirus	EPI_ISL_19051972	2023-10-19	North America	USA	California	San Diego	North America	USA	California	genome	29788	Human	unknown	unknown	EXCITE Lab	Andersen lab at Scripps Research	Chip Schooley, Natasha Martin, Cheryl Anderson, Angela Scioscia, Smruthi Karthikeyan, Greg Humphrey, Sawyer Farmer, Abigail Schnapper, Helena Tubb, Tommy Valles + SEARCH	2024-04-15
hCoV-19/Japan/PG-579992/2023	betacoronavirus	EPI_ISL_19071935	2023-10-17	Asia	Japan	Okinawa		Asia	Japan	Okinawa	genome	29752	Human	unknown	unknown	Medical Microbiology and Zoology Section, Okinawa Prefectural Institute of Health and Environment	Medical Microbiology and Zoology Section, Okinawa Prefectural Institute of Health and Environment	Tetsuya Kakita, Noriyuki Maeshiro, Tsuyoshi Kudeken, Haruno Taira, Momoko Ishizu, Ryuji Hanashiro, Sho Okano, Hisako Kyan, Tsuyoshi Sekizuka, Kentaro Itokawa, Akina Ogamino, Rina Tanaka, Masanori Hashino, Makoto Kuroda	2024-04-25
hCoV-19/Peru/CAL-CITBM-CC01_01/2023	betacoronavirus	EPI_ISL_19091504	2023-10-05	South America	Peru	Callao		South America	Peru	Callao	genome	29745	Human	24	Male	Dirección regional de salud del Callao (DIRESA-CALLAO)	Centro de Investigaciones Tecnológicas, Biomédicas y Medioambientales (CITBM)	Bryan Huaman, Diego Rivas, Jose Jimenez, Fiorella Martinez, Merly Sovero, Jorge Alarcon	2024-05-02
hCoV-19/USA/NY-CRIP-PV96109/2023	betacoronavirus	EPI_ISL_19177408	2023-10-10	North America	USA	New York		North America	USA	New York	genome	29732	Human	unknown	unknown	CEIRS Data Processing and Coordinating Center, Center for Research on Influenza Pathogenesis (CRIP)	CEIRS Data Processing and Coordinating Center, Center for Research on Influenza Pathogenesis (CRIP)	CEIRS Data Processing and Coordinating Center Direct Submission	2024-05-10
hCoV-19/France/HDF-RELAB-IPP06325/2023	betacoronavirus	EPI_ISL_19205853	2023-10-21	Europe	France	Hauts-de-France	Ronchin	Europe	France	Hauts-de-France	genome	29703	Human	45	Female	Labo Analyses Med	National Reference Center for Viruses of Respiratory Infections, Institut Pasteur, Paris	Myriam Aouiti Trabelsi, Léa Avon, Marion Barbet, Samar Berreira Ibraim, Emma Bezot, Jérôme Bourret, Kévin Da Silva, Vincent Delage, Flora Donati, Chloé Douheret, Babbitha Fenelon, Banujaa Jeyarajah, Frédéric Lemoine, Danielle Perez Bercoff, Florian Préjean, Yannis Rahou, Emilie Yab, Sylvie van der Werf, Maud Vanpeene, Vincent Enouf, Marie-Anne Rameix-Welti, Thierry GUFFOND	2024-06-20
hCoV-19/USA/NY-GBW-H20-341-5377/2023	betacoronavirus	EPI_ISL_19288440	2023-10-03	North America	USA	New York		North America	USA	New York	genome	29846	Human	unknown	unknown	Ginkgo Bioworks Concentric	Ginkgo Bioworks Concentric	Rothstein, A.P., Collins, S., Muir, G., Philipson, C., Simas, A., Plocik, A., Lu, B., Girinathan, B., Leeson, P., Cosca, B. and Simen, B.	2024-07-25
hCoV-19/USA/IL-NRIPHL_RIPHL_21851/2023	betacoronavirus	EPI_ISL_19307388	2023-10-02	North America	USA	Illinois	Chicago	North America	USA	Illinois	genome	29776	Human	unknown	unknown	Regional Innovative Public Health Laboratory	Regional Innovative Public Health Laboratory	Green, S., Barbian, H., Kunstman, K., Bobrovska, S., Newcomer, E., Araujo-Perez, F., Balangue, G., Dominguez, M. and Newcomer, E.	2024-08-01
hCoV-19/USA/IL-RIPHL_21851_G/2023	betacoronavirus	EPI_ISL_19314363	2023-10-02	North America	USA	Illinois	Cook County	North America	USA	Illinois	genome	29776	Human	0	unknown	Anne & Robert H. Lurie Children's Hospital of Chicago	RIPHL at Rush University Medical Center	Stefan Green, Kevin Kunstman, Hannah Barbian, Sofiya Bobrovska, Felix Araujo Perez, Giancarlo Balangue, Marisol Dominguez, Erin Newcomer, Larry Kociolek, Lacy Simons	2024-08-06
hCoV-19/Belgium-Canada/VWPOAAAZ354066/2023	betacoronavirus		2023-10-10	Europe	Belgium/Canada						genome		Human		unknown	JN.1		Rwanda Biomedical Centre
